# Supplementary material for: Saccharomyces cerevisiae DNA Ligase IV Supports Imprecise End Joining Independently of Its Catalytic Activity
Source: PLoS Genet. 2013 Jun 27;9(6):e1003599. doi: 10.1371/journal.pgen.1003599 (PMC3694833; doi:10.1371/journal.pgen.1003599)
Supplement: File S1 — ILV1-cs next-generation sequencing results. Excel file containing data on the precise and major imprecise joints observed in the ILV1-cs next-generation sequencing experiments. A major imprecise joint was present in ≥0.1% of the reads of any individual sample. (A) Worksheet “Counts” tabulates the read counts for each sample replicate for the observed joints. Joint assignments were made as described in Materials and Methods. Joints are sorted by the frequency of occurrence. Columns are labeled in format “sample_timepoint_replicate”. Joint identifiers are described in Figure S5. One read (row 20) did not match an expected joint and is listed as the observed read sequence. (B) Worksheet “Sequences” shows, for each observed joint, the joint structure with microhomologous bases in the middle, as well as the joint sequences without added spaces. Joints are in the same order as in (A). (C) Worksheet ‘DESeq” shows the output of the DESeq analysis performed on the wt and K466A 24-hour data. “baseMean” is the read count after normalization to allow for inter-sample comparisons, “padj” is the Bonferroni-adjusted p-value of the joint, comparing wt replicates to K466A replicates, and “K466A effect” is the direction of statistically significant K466A mutant effects (p<0.005). Joints are sorted by padj. (XLS) [file pgen.1003599.s007.xls]

## Sheet: A - Counts
joint_name	joint_ID	wt_0h_1	wt_0h_2	K466A_0h_1	K466A_0h_2	dnl4D_0h_1	dnl4D_0h_2	wt_24h_1	wt_24h_2	K466A_24h_1	K466A_24h_2	dnl4D_24h_1	dnl4D_24h_2
	total_reads	3648746	6911598	7205405	4248620	5460140	5491365	3412926	8615424	5889144	10595163	5243921	5633068
precise	D+0_M4_L0_R0	3573874	6807494	7076641	4162415	5379513	5393393	2244159	4670867	3537649	6313206	4974141	5533946
	D-18_M3_L8_R11	89	20	347	341	44	280	52352	183958	320138	554528	168	28
	D-30_M5_L19_R10	95	28	231	290	45	180	81288	309014	170269	410925	100	42
	D-25_M3_L15_R11	62	18	138	154	30	85	50326	183657	97052	209445	61	14
	D-23_M2_L6_R19	115	15	125	173	40	68	105263	377773	9857	18529	38	16
	D-17_M3_L8_R10	32	8	140	139	18	96	24352	83260	130694	218018	65	14
	D-56_M12_L24_R24	36	42	71	119	30	196	15179	67066	44112	195203	94699	2413
	D-19_M2_L9_R12	29	8	91	109	12	92	19380	62233	107963	191072	62	13
-ACA	D-3_M2_L3_R2	65	14	127	114	11	81	28239	90230	98726	145180	44	12
+ACA	D+3_M1_L0_R0	78	11	125	99	29	122	34179	99168	77212	113667	57	17
+CA	D+2_M1_L0_R1	141	30	132	124	44	106	61730	171777	38063	52457	55	18
	D-31_M3_L21_R11	15	7	72	107	13	48	17775	72369	49513	130193	39	5
	D-24_M3_L15_R10	26	7	55	60	15	37	25512	89642	32957	61850	20	4
	D-20_M1_L8_R15	13	3	63	58	7	41	8808	31946	53178	115140	39	6
	D-26_M2_L16_R12	22	5	45	66	15	31	21005	81900	23758	48868	14	5
	D-32_M2_L19_R15	11	4	37	43	7	15	9733	40604	29029	75195	16	6
	D-20_M1_L10_R13	11	2	25	28	5	28	5882	23796	32640	62803	11	2
	CGGGTAGCAAATTTGGAATCGCATAAAAAGAAAAAAAAAATATCAAAGAAAAAGAGTCATCTCAAACATATG	39	87	82	51	25	2611	118	4513	110918	1118	1806	712
	D-32_M2_L22_R12	10	2	37	44	6	12	9100	32104	20641	60073	15	5
	D-1_M1_L3_R1	53	60	115	67	57	80	10438	33916	25999	46406	54	53
	D-17_M3_L1_R17	18	3	38	38	4	27	9199	30094	29312	46591	22	5
	D-22_M1_L10_R15	4	1	19	24	1	15	3739	13576	20624	43461	10	2
	D-27_M1_L15_R15	8	4	22	22	3	12	5554	21939	13525	36583	12	1
	D-27_M1_L13_R17	6	2	23	20	5	8	7175	27513	10820	31349	12	3
	D-13_M3_L12_R2	17	1	19	26	4	15	14527	45600	6709	7924	6	0
	D-8_M2_L2_R8	8	0	29	34	4	15	4667	12408	24320	32854	12	4
	D-43_M1_L26_R20	9	1	11	14	4	5	11156	49114	1913	6699	2	1
	D-24_M2_L19_R7	7	6	12	23	7	2	13572	50241	370	813	6	1
	D-26_M1_L13_R16	3	0	17	25	1	10	3861	11068	15024	33819	8	3
	D-21_M1_L9_R15	2	1	21	17	3	19	2738	9962	17097	33367	9	4
	D-27_M0_L10_R21	15	4	15	19	2	4	14329	46821	709	913	6	1
	D-19_M3_L17_R3	13	4	8	15	7	6	10514	38109	4162	6594	4	0
	D-22_M1_L6_R19	9	3	19	25	3	7	10860	37049	4180	6648	8	3
	D-27_M1_L8_R22	20	5	15	16	5	5	11907	43547	453	651	6	3
	D-24_M2_L6_R20	12	3	9	15	11	10	10481	36642	1898	3845	7	1
	D-33_M1_L21_R15	2	0	11	17	2	7	2936	13603	8667	26165	4	1
	D-42_M2_L28_R16	8	0	12	6	0	5	7849	30356	1829	9440	4	3
	D-2_M1_L2_R3	5	0	18	16	3	11	5576	14345	11521	17050	12	1
	D-28_M1_L9_R22	11	2	9	8	2	7	9673	35507	922	1914	3	0
	D-28_M1_L16_R15	3	3	14	17	1	6	3173	13133	7162	21812	1	1
	D+2_M0_L2_R0	17	1	12	12	2	4	8843	30300	2006	3401	3	0
	D-16_M2_L8_R10	7	2	11	10	2	8	2811	8242	13084	19333	8	0
	D-27_M1_L11_R19	6	1	15	13	3	7	4333	15647	7063	16418	3	1
	D-27_M1_L17_R13	3	1	7	15	3	5	4850	18166	4331	13035	3	1
	D-16_M2_L2_R16	5	1	10	14	0	7	1696	5367	10906	21296	5	1
	D-34_M1_L22_R15	1	1	8	9	2	5	2571	9264	6634	20718	6	0
	D-50_M3_L35_R16	0	0	8	10	2	4	2315	10637	5654	19199	4	1
	D-29_M3_L20_R10	4	1	6	10	0	3	3509	12515	6500	14432	2	0
	D-33_M1_L19_R17	2	1	10	14	3	7	3068	11970	5676	16001	3	0
	D-43_M2_L28_R17	2	3	12	3	4	2	4657	18470	3048	8684	5	2
	D-42_M2_L23_R21	0	0	3	9	3	3	4317	21588	2260	5965	2	2
	D+1_M1_L2_R0	5	2	5	15	2	18	2340	8097	6879	10927	8	2
	D-24_M1_L13_R14	1	0	8	7	1	5	1731	5692	5902	13084	0	2
	D-18_M0_L7_R15	4	2	11	7	1	15	737	2614	9149	12587	2	3
	D-28_M1_L13_R18	2	1	6	7	2	8	2338	8885	2829	8019	1	0
	D-30_M1_L14_R19	5	1	5	7	0	2	2944	11511	2943	4450	3	2
	D-29_M2_L10_R21	3	0	11	5	0	4	4270	13138	1477	2340	2	0
	D-3_M1_L0_R6	5	0	6	9	1	2	3078	10063	3711	3786	4	2
	D-17_M0_L7_R14	1	0	3	0	1	9	648	2244	6084	7299	1	0
	D-42_M3_L32_R11	0	2	7	2	1	2	2644	9570	734	2429	0	1
	D-40_M1_L21_R22	1	1	5	7	0	1	2165	12061	88	498	3	1

## Sheet: B - Sequences
joint_name	joint_ID	joint	sequence
precise	D+0_M4_L0_R0	CGGGTAGCAAATTTGGAATCGCTTTTAGTTTCAGCTTTCCGC AACA GTATAATTTTATAAACCCTGATTTGGAATCGCATAAAAAGAAAAAAAATATCAAAGAAAAAGAGTCATCTCAAACATATGTCTGCAGATACTTCATTATCAGCTTTGAAAACTTTTGTTGTTGCTGCTTTGAGTTCTTTCTTGTGTGAGTGCTACAAGCCACATTTAAACTAAGTCAATTACACAAAGTTAGTGATGTCAGCTACTCTACTAAAGCAACCATTATGTACGGTTGTTCGGCAAGGTAAACAGTCCAAAGTGTCTGGATTGAACCTTTTGAGACTAAAGGCTCATTTGCACAGACAACACC	CGGGTAGCAAATTTGGAATCGCTTTTAGTTTCAGCTTTCCGCAACAGTATAATTTTATAAACCCTGATTTGGAATCGCATAAAAAGAAAAAAAATATCAAAGAAAAAGAGTCATCTCAAACATATGTCTGCAGATACTTCATTATCAGCTTTGAAAACTTTTGTTGTTGCTGCTTTGAGTTCTTTCTTGTGTGAGTGCTACAAGCCACATTTAAACTAAGTCAATTACACAAAGTTAGTGATGTCAGCTACTCTACTAAAGCAACCATTATGTACGGTTGTTCGGCAAGGTAAACAGTCCAAAGTGTCTGGATTGAACCTTTTGAGACTAAAGGCTCATTTGCACAGACAACACC
	D-18_M3_L8_R11	CGGGTAGCAAATTTGGAATCGCTTTTAGTTTCAGC TTT ATAAACCCTGATTTGGAATCGCATAAAAAGAAAAAAAATATCAAAGAAAAAGAGTCATCTCAAACATATGTCTGCAGATACTTCATTATCAGCTTTGAAAACTTTTGTTGTTGCTGCTTTGAGTTCTTTCTTGTGTGAGTGCTACAAGCCACATTTAAACTAAGTCAATTACACAAAGTTAGTGATGTCAGCTACTCTACTAAAGCAACCATTATGTACGGTTGTTCGGCAAGGTAAACAGTCCAAAGTGTCTGGATTGAACCTTTTGAGACTAAAGGCTCATTTGCACAGACAACACC	CGGGTAGCAAATTTGGAATCGCTTTTAGTTTCAGCTTTATAAACCCTGATTTGGAATCGCATAAAAAGAAAAAAAATATCAAAGAAAAAGAGTCATCTCAAACATATGTCTGCAGATACTTCATTATCAGCTTTGAAAACTTTTGTTGTTGCTGCTTTGAGTTCTTTCTTGTGTGAGTGCTACAAGCCACATTTAAACTAAGTCAATTACACAAAGTTAGTGATGTCAGCTACTCTACTAAAGCAACCATTATGTACGGTTGTTCGGCAAGGTAAACAGTCCAAAGTGTCTGGATTGAACCTTTTGAGACTAAAGGCTCATTTGCACAGACAACACC
	D-30_M5_L19_R10	CGGGTAGCAAATTTGGAATCGC TTTTA TAAACCCTGATTTGGAATCGCATAAAAAGAAAAAAAATATCAAAGAAAAAGAGTCATCTCAAACATATGTCTGCAGATACTTCATTATCAGCTTTGAAAACTTTTGTTGTTGCTGCTTTGAGTTCTTTCTTGTGTGAGTGCTACAAGCCACATTTAAACTAAGTCAATTACACAAAGTTAGTGATGTCAGCTACTCTACTAAAGCAACCATTATGTACGGTTGTTCGGCAAGGTAAACAGTCCAAAGTGTCTGGATTGAACCTTTTGAGACTAAAGGCTCATTTGCACAGACAACACC	CGGGTAGCAAATTTGGAATCGCTTTTATAAACCCTGATTTGGAATCGCATAAAAAGAAAAAAAATATCAAAGAAAAAGAGTCATCTCAAACATATGTCTGCAGATACTTCATTATCAGCTTTGAAAACTTTTGTTGTTGCTGCTTTGAGTTCTTTCTTGTGTGAGTGCTACAAGCCACATTTAAACTAAGTCAATTACACAAAGTTAGTGATGTCAGCTACTCTACTAAAGCAACCATTATGTACGGTTGTTCGGCAAGGTAAACAGTCCAAAGTGTCTGGATTGAACCTTTTGAGACTAAAGGCTCATTTGCACAGACAACACC
	D-25_M3_L15_R11	CGGGTAGCAAATTTGGAATCGCTTTTAG TTT ATAAACCCTGATTTGGAATCGCATAAAAAGAAAAAAAATATCAAAGAAAAAGAGTCATCTCAAACATATGTCTGCAGATACTTCATTATCAGCTTTGAAAACTTTTGTTGTTGCTGCTTTGAGTTCTTTCTTGTGTGAGTGCTACAAGCCACATTTAAACTAAGTCAATTACACAAAGTTAGTGATGTCAGCTACTCTACTAAAGCAACCATTATGTACGGTTGTTCGGCAAGGTAAACAGTCCAAAGTGTCTGGATTGAACCTTTTGAGACTAAAGGCTCATTTGCACAGACAACACC	CGGGTAGCAAATTTGGAATCGCTTTTAGTTTATAAACCCTGATTTGGAATCGCATAAAAAGAAAAAAAATATCAAAGAAAAAGAGTCATCTCAAACATATGTCTGCAGATACTTCATTATCAGCTTTGAAAACTTTTGTTGTTGCTGCTTTGAGTTCTTTCTTGTGTGAGTGCTACAAGCCACATTTAAACTAAGTCAATTACACAAAGTTAGTGATGTCAGCTACTCTACTAAAGCAACCATTATGTACGGTTGTTCGGCAAGGTAAACAGTCCAAAGTGTCTGGATTGAACCTTTTGAGACTAAAGGCTCATTTGCACAGACAACACC
	D-23_M2_L6_R19	CGGGTAGCAAATTTGGAATCGCTTTTAGTTTCAGCTTT CC CTGATTTGGAATCGCATAAAAAGAAAAAAAATATCAAAGAAAAAGAGTCATCTCAAACATATGTCTGCAGATACTTCATTATCAGCTTTGAAAACTTTTGTTGTTGCTGCTTTGAGTTCTTTCTTGTGTGAGTGCTACAAGCCACATTTAAACTAAGTCAATTACACAAAGTTAGTGATGTCAGCTACTCTACTAAAGCAACCATTATGTACGGTTGTTCGGCAAGGTAAACAGTCCAAAGTGTCTGGATTGAACCTTTTGAGACTAAAGGCTCATTTGCACAGACAACACC	CGGGTAGCAAATTTGGAATCGCTTTTAGTTTCAGCTTTCCCTGATTTGGAATCGCATAAAAAGAAAAAAAATATCAAAGAAAAAGAGTCATCTCAAACATATGTCTGCAGATACTTCATTATCAGCTTTGAAAACTTTTGTTGTTGCTGCTTTGAGTTCTTTCTTGTGTGAGTGCTACAAGCCACATTTAAACTAAGTCAATTACACAAAGTTAGTGATGTCAGCTACTCTACTAAAGCAACCATTATGTACGGTTGTTCGGCAAGGTAAACAGTCCAAAGTGTCTGGATTGAACCTTTTGAGACTAAAGGCTCATTTGCACAGACAACACC
	D-17_M3_L8_R10	CGGGTAGCAAATTTGGAATCGCTTTTAGTTTCAGC TTT TATAAACCCTGATTTGGAATCGCATAAAAAGAAAAAAAATATCAAAGAAAAAGAGTCATCTCAAACATATGTCTGCAGATACTTCATTATCAGCTTTGAAAACTTTTGTTGTTGCTGCTTTGAGTTCTTTCTTGTGTGAGTGCTACAAGCCACATTTAAACTAAGTCAATTACACAAAGTTAGTGATGTCAGCTACTCTACTAAAGCAACCATTATGTACGGTTGTTCGGCAAGGTAAACAGTCCAAAGTGTCTGGATTGAACCTTTTGAGACTAAAGGCTCATTTGCACAGACAACACC	CGGGTAGCAAATTTGGAATCGCTTTTAGTTTCAGCTTTTATAAACCCTGATTTGGAATCGCATAAAAAGAAAAAAAATATCAAAGAAAAAGAGTCATCTCAAACATATGTCTGCAGATACTTCATTATCAGCTTTGAAAACTTTTGTTGTTGCTGCTTTGAGTTCTTTCTTGTGTGAGTGCTACAAGCCACATTTAAACTAAGTCAATTACACAAAGTTAGTGATGTCAGCTACTCTACTAAAGCAACCATTATGTACGGTTGTTCGGCAAGGTAAACAGTCCAAAGTGTCTGGATTGAACCTTTTGAGACTAAAGGCTCATTTGCACAGACAACACC
	D-56_M12_L24_R24	CGGGTAGCAA ATTTGGAATCGC ATAAAAAGAAAAAAAATATCAAAGAAAAAGAGTCATCTCAAACATATGTCTGCAGATACTTCATTATCAGCTTTGAAAACTTTTGTTGTTGCTGCTTTGAGTTCTTTCTTGTGTGAGTGCTACAAGCCACATTTAAACTAAGTCAATTACACAAAGTTAGTGATGTCAGCTACTCTACTAAAGCAACCATTATGTACGGTTGTTCGGCAAGGTAAACAGTCCAAAGTGTCTGGATTGAACCTTTTGAGACTAAAGGCTCATTTGCACAGACAACACC	CGGGTAGCAAATTTGGAATCGCATAAAAAGAAAAAAAATATCAAAGAAAAAGAGTCATCTCAAACATATGTCTGCAGATACTTCATTATCAGCTTTGAAAACTTTTGTTGTTGCTGCTTTGAGTTCTTTCTTGTGTGAGTGCTACAAGCCACATTTAAACTAAGTCAATTACACAAAGTTAGTGATGTCAGCTACTCTACTAAAGCAACCATTATGTACGGTTGTTCGGCAAGGTAAACAGTCCAAAGTGTCTGGATTGAACCTTTTGAGACTAAAGGCTCATTTGCACAGACAACACC
	D-19_M2_L9_R12	CGGGTAGCAAATTTGGAATCGCTTTTAGTTTCAGC TT ATAAACCCTGATTTGGAATCGCATAAAAAGAAAAAAAATATCAAAGAAAAAGAGTCATCTCAAACATATGTCTGCAGATACTTCATTATCAGCTTTGAAAACTTTTGTTGTTGCTGCTTTGAGTTCTTTCTTGTGTGAGTGCTACAAGCCACATTTAAACTAAGTCAATTACACAAAGTTAGTGATGTCAGCTACTCTACTAAAGCAACCATTATGTACGGTTGTTCGGCAAGGTAAACAGTCCAAAGTGTCTGGATTGAACCTTTTGAGACTAAAGGCTCATTTGCACAGACAACACC	CGGGTAGCAAATTTGGAATCGCTTTTAGTTTCAGCTTATAAACCCTGATTTGGAATCGCATAAAAAGAAAAAAAATATCAAAGAAAAAGAGTCATCTCAAACATATGTCTGCAGATACTTCATTATCAGCTTTGAAAACTTTTGTTGTTGCTGCTTTGAGTTCTTTCTTGTGTGAGTGCTACAAGCCACATTTAAACTAAGTCAATTACACAAAGTTAGTGATGTCAGCTACTCTACTAAAGCAACCATTATGTACGGTTGTTCGGCAAGGTAAACAGTCCAAAGTGTCTGGATTGAACCTTTTGAGACTAAAGGCTCATTTGCACAGACAACACC
-ACA	D-3_M2_L3_R2	CGGGTAGCAAATTTGGAATCGCTTTTAGTTTCAGCTTTCCG CA GTATAATTTTATAAACCCTGATTTGGAATCGCATAAAAAGAAAAAAAATATCAAAGAAAAAGAGTCATCTCAAACATATGTCTGCAGATACTTCATTATCAGCTTTGAAAACTTTTGTTGTTGCTGCTTTGAGTTCTTTCTTGTGTGAGTGCTACAAGCCACATTTAAACTAAGTCAATTACACAAAGTTAGTGATGTCAGCTACTCTACTAAAGCAACCATTATGTACGGTTGTTCGGCAAGGTAAACAGTCCAAAGTGTCTGGATTGAACCTTTTGAGACTAAAGGCTCATTTGCACAGACAACACC	CGGGTAGCAAATTTGGAATCGCTTTTAGTTTCAGCTTTCCGCAGTATAATTTTATAAACCCTGATTTGGAATCGCATAAAAAGAAAAAAAATATCAAAGAAAAAGAGTCATCTCAAACATATGTCTGCAGATACTTCATTATCAGCTTTGAAAACTTTTGTTGTTGCTGCTTTGAGTTCTTTCTTGTGTGAGTGCTACAAGCCACATTTAAACTAAGTCAATTACACAAAGTTAGTGATGTCAGCTACTCTACTAAAGCAACCATTATGTACGGTTGTTCGGCAAGGTAAACAGTCCAAAGTGTCTGGATTGAACCTTTTGAGACTAAAGGCTCATTTGCACAGACAACACC
+ACA	D+3_M1_L0_R0	CGGGTAGCAAATTTGGAATCGCTTTTAGTTTCAGCTTTCCGCAAC A ACAGTATAATTTTATAAACCCTGATTTGGAATCGCATAAAAAGAAAAAAAATATCAAAGAAAAAGAGTCATCTCAAACATATGTCTGCAGATACTTCATTATCAGCTTTGAAAACTTTTGTTGTTGCTGCTTTGAGTTCTTTCTTGTGTGAGTGCTACAAGCCACATTTAAACTAAGTCAATTACACAAAGTTAGTGATGTCAGCTACTCTACTAAAGCAACCATTATGTACGGTTGTTCGGCAAGGTAAACAGTCCAAAGTGTCTGGATTGAACCTTTTGAGACTAAAGGCTCATTTGCACAGACAACACC	CGGGTAGCAAATTTGGAATCGCTTTTAGTTTCAGCTTTCCGCAACAACAGTATAATTTTATAAACCCTGATTTGGAATCGCATAAAAAGAAAAAAAATATCAAAGAAAAAGAGTCATCTCAAACATATGTCTGCAGATACTTCATTATCAGCTTTGAAAACTTTTGTTGTTGCTGCTTTGAGTTCTTTCTTGTGTGAGTGCTACAAGCCACATTTAAACTAAGTCAATTACACAAAGTTAGTGATGTCAGCTACTCTACTAAAGCAACCATTATGTACGGTTGTTCGGCAAGGTAAACAGTCCAAAGTGTCTGGATTGAACCTTTTGAGACTAAAGGCTCATTTGCACAGACAACACC
+CA	D+2_M1_L0_R1	CGGGTAGCAAATTTGGAATCGCTTTTAGTTTCAGCTTTCCGCAAC A CAGTATAATTTTATAAACCCTGATTTGGAATCGCATAAAAAGAAAAAAAATATCAAAGAAAAAGAGTCATCTCAAACATATGTCTGCAGATACTTCATTATCAGCTTTGAAAACTTTTGTTGTTGCTGCTTTGAGTTCTTTCTTGTGTGAGTGCTACAAGCCACATTTAAACTAAGTCAATTACACAAAGTTAGTGATGTCAGCTACTCTACTAAAGCAACCATTATGTACGGTTGTTCGGCAAGGTAAACAGTCCAAAGTGTCTGGATTGAACCTTTTGAGACTAAAGGCTCATTTGCACAGACAACACC	CGGGTAGCAAATTTGGAATCGCTTTTAGTTTCAGCTTTCCGCAACACAGTATAATTTTATAAACCCTGATTTGGAATCGCATAAAAAGAAAAAAAATATCAAAGAAAAAGAGTCATCTCAAACATATGTCTGCAGATACTTCATTATCAGCTTTGAAAACTTTTGTTGTTGCTGCTTTGAGTTCTTTCTTGTGTGAGTGCTACAAGCCACATTTAAACTAAGTCAATTACACAAAGTTAGTGATGTCAGCTACTCTACTAAAGCAACCATTATGTACGGTTGTTCGGCAAGGTAAACAGTCCAAAGTGTCTGGATTGAACCTTTTGAGACTAAAGGCTCATTTGCACAGACAACACC
	D-31_M3_L21_R11	CGGGTAGCAAATTTGGAATCGC TTT ATAAACCCTGATTTGGAATCGCATAAAAAGAAAAAAAATATCAAAGAAAAAGAGTCATCTCAAACATATGTCTGCAGATACTTCATTATCAGCTTTGAAAACTTTTGTTGTTGCTGCTTTGAGTTCTTTCTTGTGTGAGTGCTACAAGCCACATTTAAACTAAGTCAATTACACAAAGTTAGTGATGTCAGCTACTCTACTAAAGCAACCATTATGTACGGTTGTTCGGCAAGGTAAACAGTCCAAAGTGTCTGGATTGAACCTTTTGAGACTAAAGGCTCATTTGCACAGACAACACC	CGGGTAGCAAATTTGGAATCGCTTTATAAACCCTGATTTGGAATCGCATAAAAAGAAAAAAAATATCAAAGAAAAAGAGTCATCTCAAACATATGTCTGCAGATACTTCATTATCAGCTTTGAAAACTTTTGTTGTTGCTGCTTTGAGTTCTTTCTTGTGTGAGTGCTACAAGCCACATTTAAACTAAGTCAATTACACAAAGTTAGTGATGTCAGCTACTCTACTAAAGCAACCATTATGTACGGTTGTTCGGCAAGGTAAACAGTCCAAAGTGTCTGGATTGAACCTTTTGAGACTAAAGGCTCATTTGCACAGACAACACC
	D-24_M3_L15_R10	CGGGTAGCAAATTTGGAATCGCTTTTAG TTT TATAAACCCTGATTTGGAATCGCATAAAAAGAAAAAAAATATCAAAGAAAAAGAGTCATCTCAAACATATGTCTGCAGATACTTCATTATCAGCTTTGAAAACTTTTGTTGTTGCTGCTTTGAGTTCTTTCTTGTGTGAGTGCTACAAGCCACATTTAAACTAAGTCAATTACACAAAGTTAGTGATGTCAGCTACTCTACTAAAGCAACCATTATGTACGGTTGTTCGGCAAGGTAAACAGTCCAAAGTGTCTGGATTGAACCTTTTGAGACTAAAGGCTCATTTGCACAGACAACACC	CGGGTAGCAAATTTGGAATCGCTTTTAGTTTTATAAACCCTGATTTGGAATCGCATAAAAAGAAAAAAAATATCAAAGAAAAAGAGTCATCTCAAACATATGTCTGCAGATACTTCATTATCAGCTTTGAAAACTTTTGTTGTTGCTGCTTTGAGTTCTTTCTTGTGTGAGTGCTACAAGCCACATTTAAACTAAGTCAATTACACAAAGTTAGTGATGTCAGCTACTCTACTAAAGCAACCATTATGTACGGTTGTTCGGCAAGGTAAACAGTCCAAAGTGTCTGGATTGAACCTTTTGAGACTAAAGGCTCATTTGCACAGACAACACC
	D-20_M1_L8_R15	CGGGTAGCAAATTTGGAATCGCTTTTAGTTTCAGCTT T AAACCCTGATTTGGAATCGCATAAAAAGAAAAAAAATATCAAAGAAAAAGAGTCATCTCAAACATATGTCTGCAGATACTTCATTATCAGCTTTGAAAACTTTTGTTGTTGCTGCTTTGAGTTCTTTCTTGTGTGAGTGCTACAAGCCACATTTAAACTAAGTCAATTACACAAAGTTAGTGATGTCAGCTACTCTACTAAAGCAACCATTATGTACGGTTGTTCGGCAAGGTAAACAGTCCAAAGTGTCTGGATTGAACCTTTTGAGACTAAAGGCTCATTTGCACAGACAACACC	CGGGTAGCAAATTTGGAATCGCTTTTAGTTTCAGCTTTAAACCCTGATTTGGAATCGCATAAAAAGAAAAAAAATATCAAAGAAAAAGAGTCATCTCAAACATATGTCTGCAGATACTTCATTATCAGCTTTGAAAACTTTTGTTGTTGCTGCTTTGAGTTCTTTCTTGTGTGAGTGCTACAAGCCACATTTAAACTAAGTCAATTACACAAAGTTAGTGATGTCAGCTACTCTACTAAAGCAACCATTATGTACGGTTGTTCGGCAAGGTAAACAGTCCAAAGTGTCTGGATTGAACCTTTTGAGACTAAAGGCTCATTTGCACAGACAACACC
	D-26_M2_L16_R12	CGGGTAGCAAATTTGGAATCGCTTTTAG TT ATAAACCCTGATTTGGAATCGCATAAAAAGAAAAAAAATATCAAAGAAAAAGAGTCATCTCAAACATATGTCTGCAGATACTTCATTATCAGCTTTGAAAACTTTTGTTGTTGCTGCTTTGAGTTCTTTCTTGTGTGAGTGCTACAAGCCACATTTAAACTAAGTCAATTACACAAAGTTAGTGATGTCAGCTACTCTACTAAAGCAACCATTATGTACGGTTGTTCGGCAAGGTAAACAGTCCAAAGTGTCTGGATTGAACCTTTTGAGACTAAAGGCTCATTTGCACAGACAACACC	CGGGTAGCAAATTTGGAATCGCTTTTAGTTATAAACCCTGATTTGGAATCGCATAAAAAGAAAAAAAATATCAAAGAAAAAGAGTCATCTCAAACATATGTCTGCAGATACTTCATTATCAGCTTTGAAAACTTTTGTTGTTGCTGCTTTGAGTTCTTTCTTGTGTGAGTGCTACAAGCCACATTTAAACTAAGTCAATTACACAAAGTTAGTGATGTCAGCTACTCTACTAAAGCAACCATTATGTACGGTTGTTCGGCAAGGTAAACAGTCCAAAGTGTCTGGATTGAACCTTTTGAGACTAAAGGCTCATTTGCACAGACAACACC
	D-32_M2_L19_R15	CGGGTAGCAAATTTGGAATCGCTTT TA AACCCTGATTTGGAATCGCATAAAAAGAAAAAAAATATCAAAGAAAAAGAGTCATCTCAAACATATGTCTGCAGATACTTCATTATCAGCTTTGAAAACTTTTGTTGTTGCTGCTTTGAGTTCTTTCTTGTGTGAGTGCTACAAGCCACATTTAAACTAAGTCAATTACACAAAGTTAGTGATGTCAGCTACTCTACTAAAGCAACCATTATGTACGGTTGTTCGGCAAGGTAAACAGTCCAAAGTGTCTGGATTGAACCTTTTGAGACTAAAGGCTCATTTGCACAGACAACACC	CGGGTAGCAAATTTGGAATCGCTTTTAAACCCTGATTTGGAATCGCATAAAAAGAAAAAAAATATCAAAGAAAAAGAGTCATCTCAAACATATGTCTGCAGATACTTCATTATCAGCTTTGAAAACTTTTGTTGTTGCTGCTTTGAGTTCTTTCTTGTGTGAGTGCTACAAGCCACATTTAAACTAAGTCAATTACACAAAGTTAGTGATGTCAGCTACTCTACTAAAGCAACCATTATGTACGGTTGTTCGGCAAGGTAAACAGTCCAAAGTGTCTGGATTGAACCTTTTGAGACTAAAGGCTCATTTGCACAGACAACACC
	D-20_M1_L10_R13	CGGGTAGCAAATTTGGAATCGCTTTTAGTTTCAGC T ATAAACCCTGATTTGGAATCGCATAAAAAGAAAAAAAATATCAAAGAAAAAGAGTCATCTCAAACATATGTCTGCAGATACTTCATTATCAGCTTTGAAAACTTTTGTTGTTGCTGCTTTGAGTTCTTTCTTGTGTGAGTGCTACAAGCCACATTTAAACTAAGTCAATTACACAAAGTTAGTGATGTCAGCTACTCTACTAAAGCAACCATTATGTACGGTTGTTCGGCAAGGTAAACAGTCCAAAGTGTCTGGATTGAACCTTTTGAGACTAAAGGCTCATTTGCACAGACAACACC	CGGGTAGCAAATTTGGAATCGCTTTTAGTTTCAGCTATAAACCCTGATTTGGAATCGCATAAAAAGAAAAAAAATATCAAAGAAAAAGAGTCATCTCAAACATATGTCTGCAGATACTTCATTATCAGCTTTGAAAACTTTTGTTGTTGCTGCTTTGAGTTCTTTCTTGTGTGAGTGCTACAAGCCACATTTAAACTAAGTCAATTACACAAAGTTAGTGATGTCAGCTACTCTACTAAAGCAACCATTATGTACGGTTGTTCGGCAAGGTAAACAGTCCAAAGTGTCTGGATTGAACCTTTTGAGACTAAAGGCTCATTTGCACAGACAACACC
	CGGGTAGCAAATTTGGAATCGCATAAAAAGAAAAAAAAAATATCAAAGAAAAAGAGTCATCTCAAACATATG	no match	no match
	D-32_M2_L22_R12	CGGGTAGCAAATTTGGAATCGC TT ATAAACCCTGATTTGGAATCGCATAAAAAGAAAAAAAATATCAAAGAAAAAGAGTCATCTCAAACATATGTCTGCAGATACTTCATTATCAGCTTTGAAAACTTTTGTTGTTGCTGCTTTGAGTTCTTTCTTGTGTGAGTGCTACAAGCCACATTTAAACTAAGTCAATTACACAAAGTTAGTGATGTCAGCTACTCTACTAAAGCAACCATTATGTACGGTTGTTCGGCAAGGTAAACAGTCCAAAGTGTCTGGATTGAACCTTTTGAGACTAAAGGCTCATTTGCACAGACAACACC	CGGGTAGCAAATTTGGAATCGCTTATAAACCCTGATTTGGAATCGCATAAAAAGAAAAAAAATATCAAAGAAAAAGAGTCATCTCAAACATATGTCTGCAGATACTTCATTATCAGCTTTGAAAACTTTTGTTGTTGCTGCTTTGAGTTCTTTCTTGTGTGAGTGCTACAAGCCACATTTAAACTAAGTCAATTACACAAAGTTAGTGATGTCAGCTACTCTACTAAAGCAACCATTATGTACGGTTGTTCGGCAAGGTAAACAGTCCAAAGTGTCTGGATTGAACCTTTTGAGACTAAAGGCTCATTTGCACAGACAACACC
	D-1_M1_L3_R1	CGGGTAGCAAATTTGGAATCGCTTTTAGTTTCAGCTTTCCGC A CAGTATAATTTTATAAACCCTGATTTGGAATCGCATAAAAAGAAAAAAAATATCAAAGAAAAAGAGTCATCTCAAACATATGTCTGCAGATACTTCATTATCAGCTTTGAAAACTTTTGTTGTTGCTGCTTTGAGTTCTTTCTTGTGTGAGTGCTACAAGCCACATTTAAACTAAGTCAATTACACAAAGTTAGTGATGTCAGCTACTCTACTAAAGCAACCATTATGTACGGTTGTTCGGCAAGGTAAACAGTCCAAAGTGTCTGGATTGAACCTTTTGAGACTAAAGGCTCATTTGCACAGACAACACC	CGGGTAGCAAATTTGGAATCGCTTTTAGTTTCAGCTTTCCGCACAGTATAATTTTATAAACCCTGATTTGGAATCGCATAAAAAGAAAAAAAATATCAAAGAAAAAGAGTCATCTCAAACATATGTCTGCAGATACTTCATTATCAGCTTTGAAAACTTTTGTTGTTGCTGCTTTGAGTTCTTTCTTGTGTGAGTGCTACAAGCCACATTTAAACTAAGTCAATTACACAAAGTTAGTGATGTCAGCTACTCTACTAAAGCAACCATTATGTACGGTTGTTCGGCAAGGTAAACAGTCCAAAGTGTCTGGATTGAACCTTTTGAGACTAAAGGCTCATTTGCACAGACAACACC
	D-17_M3_L1_R17	CGGGTAGCAAATTTGGAATCGCTTTTAGTTTCAGCTTTCCGC AAC CCTGATTTGGAATCGCATAAAAAGAAAAAAAATATCAAAGAAAAAGAGTCATCTCAAACATATGTCTGCAGATACTTCATTATCAGCTTTGAAAACTTTTGTTGTTGCTGCTTTGAGTTCTTTCTTGTGTGAGTGCTACAAGCCACATTTAAACTAAGTCAATTACACAAAGTTAGTGATGTCAGCTACTCTACTAAAGCAACCATTATGTACGGTTGTTCGGCAAGGTAAACAGTCCAAAGTGTCTGGATTGAACCTTTTGAGACTAAAGGCTCATTTGCACAGACAACACC	CGGGTAGCAAATTTGGAATCGCTTTTAGTTTCAGCTTTCCGCAACCCTGATTTGGAATCGCATAAAAAGAAAAAAAATATCAAAGAAAAAGAGTCATCTCAAACATATGTCTGCAGATACTTCATTATCAGCTTTGAAAACTTTTGTTGTTGCTGCTTTGAGTTCTTTCTTGTGTGAGTGCTACAAGCCACATTTAAACTAAGTCAATTACACAAAGTTAGTGATGTCAGCTACTCTACTAAAGCAACCATTATGTACGGTTGTTCGGCAAGGTAAACAGTCCAAAGTGTCTGGATTGAACCTTTTGAGACTAAAGGCTCATTTGCACAGACAACACC
	D-22_M1_L10_R15	CGGGTAGCAAATTTGGAATCGCTTTTAGTTTCAGC T AAACCCTGATTTGGAATCGCATAAAAAGAAAAAAAATATCAAAGAAAAAGAGTCATCTCAAACATATGTCTGCAGATACTTCATTATCAGCTTTGAAAACTTTTGTTGTTGCTGCTTTGAGTTCTTTCTTGTGTGAGTGCTACAAGCCACATTTAAACTAAGTCAATTACACAAAGTTAGTGATGTCAGCTACTCTACTAAAGCAACCATTATGTACGGTTGTTCGGCAAGGTAAACAGTCCAAAGTGTCTGGATTGAACCTTTTGAGACTAAAGGCTCATTTGCACAGACAACACC	CGGGTAGCAAATTTGGAATCGCTTTTAGTTTCAGCTAAACCCTGATTTGGAATCGCATAAAAAGAAAAAAAATATCAAAGAAAAAGAGTCATCTCAAACATATGTCTGCAGATACTTCATTATCAGCTTTGAAAACTTTTGTTGTTGCTGCTTTGAGTTCTTTCTTGTGTGAGTGCTACAAGCCACATTTAAACTAAGTCAATTACACAAAGTTAGTGATGTCAGCTACTCTACTAAAGCAACCATTATGTACGGTTGTTCGGCAAGGTAAACAGTCCAAAGTGTCTGGATTGAACCTTTTGAGACTAAAGGCTCATTTGCACAGACAACACC
	D-27_M1_L15_R15	CGGGTAGCAAATTTGGAATCGCTTTTAGTT T AAACCCTGATTTGGAATCGCATAAAAAGAAAAAAAATATCAAAGAAAAAGAGTCATCTCAAACATATGTCTGCAGATACTTCATTATCAGCTTTGAAAACTTTTGTTGTTGCTGCTTTGAGTTCTTTCTTGTGTGAGTGCTACAAGCCACATTTAAACTAAGTCAATTACACAAAGTTAGTGATGTCAGCTACTCTACTAAAGCAACCATTATGTACGGTTGTTCGGCAAGGTAAACAGTCCAAAGTGTCTGGATTGAACCTTTTGAGACTAAAGGCTCATTTGCACAGACAACACC	CGGGTAGCAAATTTGGAATCGCTTTTAGTTTAAACCCTGATTTGGAATCGCATAAAAAGAAAAAAAATATCAAAGAAAAAGAGTCATCTCAAACATATGTCTGCAGATACTTCATTATCAGCTTTGAAAACTTTTGTTGTTGCTGCTTTGAGTTCTTTCTTGTGTGAGTGCTACAAGCCACATTTAAACTAAGTCAATTACACAAAGTTAGTGATGTCAGCTACTCTACTAAAGCAACCATTATGTACGGTTGTTCGGCAAGGTAAACAGTCCAAAGTGTCTGGATTGAACCTTTTGAGACTAAAGGCTCATTTGCACAGACAACACC
	D-27_M1_L13_R17	CGGGTAGCAAATTTGGAATCGCTTTTAGTTTC A ACCCTGATTTGGAATCGCATAAAAAGAAAAAAAATATCAAAGAAAAAGAGTCATCTCAAACATATGTCTGCAGATACTTCATTATCAGCTTTGAAAACTTTTGTTGTTGCTGCTTTGAGTTCTTTCTTGTGTGAGTGCTACAAGCCACATTTAAACTAAGTCAATTACACAAAGTTAGTGATGTCAGCTACTCTACTAAAGCAACCATTATGTACGGTTGTTCGGCAAGGTAAACAGTCCAAAGTGTCTGGATTGAACCTTTTGAGACTAAAGGCTCATTTGCACAGACAACACC	CGGGTAGCAAATTTGGAATCGCTTTTAGTTTCAACCCTGATTTGGAATCGCATAAAAAGAAAAAAAATATCAAAGAAAAAGAGTCATCTCAAACATATGTCTGCAGATACTTCATTATCAGCTTTGAAAACTTTTGTTGTTGCTGCTTTGAGTTCTTTCTTGTGTGAGTGCTACAAGCCACATTTAAACTAAGTCAATTACACAAAGTTAGTGATGTCAGCTACTCTACTAAAGCAACCATTATGTACGGTTGTTCGGCAAGGTAAACAGTCCAAAGTGTCTGGATTGAACCTTTTGAGACTAAAGGCTCATTTGCACAGACAACACC
	D-13_M3_L12_R2	CGGGTAGCAAATTTGGAATCGCTTTTAGTTT CAG TATAATTTTATAAACCCTGATTTGGAATCGCATAAAAAGAAAAAAAATATCAAAGAAAAAGAGTCATCTCAAACATATGTCTGCAGATACTTCATTATCAGCTTTGAAAACTTTTGTTGTTGCTGCTTTGAGTTCTTTCTTGTGTGAGTGCTACAAGCCACATTTAAACTAAGTCAATTACACAAAGTTAGTGATGTCAGCTACTCTACTAAAGCAACCATTATGTACGGTTGTTCGGCAAGGTAAACAGTCCAAAGTGTCTGGATTGAACCTTTTGAGACTAAAGGCTCATTTGCACAGACAACACC	CGGGTAGCAAATTTGGAATCGCTTTTAGTTTCAGTATAATTTTATAAACCCTGATTTGGAATCGCATAAAAAGAAAAAAAATATCAAAGAAAAAGAGTCATCTCAAACATATGTCTGCAGATACTTCATTATCAGCTTTGAAAACTTTTGTTGTTGCTGCTTTGAGTTCTTTCTTGTGTGAGTGCTACAAGCCACATTTAAACTAAGTCAATTACACAAAGTTAGTGATGTCAGCTACTCTACTAAAGCAACCATTATGTACGGTTGTTCGGCAAGGTAAACAGTCCAAAGTGTCTGGATTGAACCTTTTGAGACTAAAGGCTCATTTGCACAGACAACACC
	D-8_M2_L2_R8	CGGGTAGCAAATTTGGAATCGCTTTTAGTTTCAGCTTTCCGC AA TTTTATAAACCCTGATTTGGAATCGCATAAAAAGAAAAAAAATATCAAAGAAAAAGAGTCATCTCAAACATATGTCTGCAGATACTTCATTATCAGCTTTGAAAACTTTTGTTGTTGCTGCTTTGAGTTCTTTCTTGTGTGAGTGCTACAAGCCACATTTAAACTAAGTCAATTACACAAAGTTAGTGATGTCAGCTACTCTACTAAAGCAACCATTATGTACGGTTGTTCGGCAAGGTAAACAGTCCAAAGTGTCTGGATTGAACCTTTTGAGACTAAAGGCTCATTTGCACAGACAACACC	CGGGTAGCAAATTTGGAATCGCTTTTAGTTTCAGCTTTCCGCAATTTTATAAACCCTGATTTGGAATCGCATAAAAAGAAAAAAAATATCAAAGAAAAAGAGTCATCTCAAACATATGTCTGCAGATACTTCATTATCAGCTTTGAAAACTTTTGTTGTTGCTGCTTTGAGTTCTTTCTTGTGTGAGTGCTACAAGCCACATTTAAACTAAGTCAATTACACAAAGTTAGTGATGTCAGCTACTCTACTAAAGCAACCATTATGTACGGTTGTTCGGCAAGGTAAACAGTCCAAAGTGTCTGGATTGAACCTTTTGAGACTAAAGGCTCATTTGCACAGACAACACC
	D-43_M1_L26_R20	CGGGTAGCAAATTTGGAAT C CTGATTTGGAATCGCATAAAAAGAAAAAAAATATCAAAGAAAAAGAGTCATCTCAAACATATGTCTGCAGATACTTCATTATCAGCTTTGAAAACTTTTGTTGTTGCTGCTTTGAGTTCTTTCTTGTGTGAGTGCTACAAGCCACATTTAAACTAAGTCAATTACACAAAGTTAGTGATGTCAGCTACTCTACTAAAGCAACCATTATGTACGGTTGTTCGGCAAGGTAAACAGTCCAAAGTGTCTGGATTGAACCTTTTGAGACTAAAGGCTCATTTGCACAGACAACACC	CGGGTAGCAAATTTGGAATCCTGATTTGGAATCGCATAAAAAGAAAAAAAATATCAAAGAAAAAGAGTCATCTCAAACATATGTCTGCAGATACTTCATTATCAGCTTTGAAAACTTTTGTTGTTGCTGCTTTGAGTTCTTTCTTGTGTGAGTGCTACAAGCCACATTTAAACTAAGTCAATTACACAAAGTTAGTGATGTCAGCTACTCTACTAAAGCAACCATTATGTACGGTTGTTCGGCAAGGTAAACAGTCCAAAGTGTCTGGATTGAACCTTTTGAGACTAAAGGCTCATTTGCACAGACAACACC
	D-24_M2_L19_R7	CGGGTAGCAAATTTGGAATCGCTTT TA ATTTTATAAACCCTGATTTGGAATCGCATAAAAAGAAAAAAAATATCAAAGAAAAAGAGTCATCTCAAACATATGTCTGCAGATACTTCATTATCAGCTTTGAAAACTTTTGTTGTTGCTGCTTTGAGTTCTTTCTTGTGTGAGTGCTACAAGCCACATTTAAACTAAGTCAATTACACAAAGTTAGTGATGTCAGCTACTCTACTAAAGCAACCATTATGTACGGTTGTTCGGCAAGGTAAACAGTCCAAAGTGTCTGGATTGAACCTTTTGAGACTAAAGGCTCATTTGCACAGACAACACC	CGGGTAGCAAATTTGGAATCGCTTTTAATTTTATAAACCCTGATTTGGAATCGCATAAAAAGAAAAAAAATATCAAAGAAAAAGAGTCATCTCAAACATATGTCTGCAGATACTTCATTATCAGCTTTGAAAACTTTTGTTGTTGCTGCTTTGAGTTCTTTCTTGTGTGAGTGCTACAAGCCACATTTAAACTAAGTCAATTACACAAAGTTAGTGATGTCAGCTACTCTACTAAAGCAACCATTATGTACGGTTGTTCGGCAAGGTAAACAGTCCAAAGTGTCTGGATTGAACCTTTTGAGACTAAAGGCTCATTTGCACAGACAACACC
	D-26_M1_L13_R16	CGGGTAGCAAATTTGGAATCGCTTTTAGTTTC A AACCCTGATTTGGAATCGCATAAAAAGAAAAAAAATATCAAAGAAAAAGAGTCATCTCAAACATATGTCTGCAGATACTTCATTATCAGCTTTGAAAACTTTTGTTGTTGCTGCTTTGAGTTCTTTCTTGTGTGAGTGCTACAAGCCACATTTAAACTAAGTCAATTACACAAAGTTAGTGATGTCAGCTACTCTACTAAAGCAACCATTATGTACGGTTGTTCGGCAAGGTAAACAGTCCAAAGTGTCTGGATTGAACCTTTTGAGACTAAAGGCTCATTTGCACAGACAACACC	CGGGTAGCAAATTTGGAATCGCTTTTAGTTTCAAACCCTGATTTGGAATCGCATAAAAAGAAAAAAAATATCAAAGAAAAAGAGTCATCTCAAACATATGTCTGCAGATACTTCATTATCAGCTTTGAAAACTTTTGTTGTTGCTGCTTTGAGTTCTTTCTTGTGTGAGTGCTACAAGCCACATTTAAACTAAGTCAATTACACAAAGTTAGTGATGTCAGCTACTCTACTAAAGCAACCATTATGTACGGTTGTTCGGCAAGGTAAACAGTCCAAAGTGTCTGGATTGAACCTTTTGAGACTAAAGGCTCATTTGCACAGACAACACC
	D-21_M1_L9_R15	CGGGTAGCAAATTTGGAATCGCTTTTAGTTTCAGCT T AAACCCTGATTTGGAATCGCATAAAAAGAAAAAAAATATCAAAGAAAAAGAGTCATCTCAAACATATGTCTGCAGATACTTCATTATCAGCTTTGAAAACTTTTGTTGTTGCTGCTTTGAGTTCTTTCTTGTGTGAGTGCTACAAGCCACATTTAAACTAAGTCAATTACACAAAGTTAGTGATGTCAGCTACTCTACTAAAGCAACCATTATGTACGGTTGTTCGGCAAGGTAAACAGTCCAAAGTGTCTGGATTGAACCTTTTGAGACTAAAGGCTCATTTGCACAGACAACACC	CGGGTAGCAAATTTGGAATCGCTTTTAGTTTCAGCTTAAACCCTGATTTGGAATCGCATAAAAAGAAAAAAAATATCAAAGAAAAAGAGTCATCTCAAACATATGTCTGCAGATACTTCATTATCAGCTTTGAAAACTTTTGTTGTTGCTGCTTTGAGTTCTTTCTTGTGTGAGTGCTACAAGCCACATTTAAACTAAGTCAATTACACAAAGTTAGTGATGTCAGCTACTCTACTAAAGCAACCATTATGTACGGTTGTTCGGCAAGGTAAACAGTCCAAAGTGTCTGGATTGAACCTTTTGAGACTAAAGGCTCATTTGCACAGACAACACC
	D-27_M0_L10_R21	CGGGTAGCAAATTTGGAATCGCTTTTAGTTTCAGCT CTGATTTGGAATCGCATAAAAAGAAAAAAAATATCAAAGAAAAAGAGTCATCTCAAACATATGTCTGCAGATACTTCATTATCAGCTTTGAAAACTTTTGTTGTTGCTGCTTTGAGTTCTTTCTTGTGTGAGTGCTACAAGCCACATTTAAACTAAGTCAATTACACAAAGTTAGTGATGTCAGCTACTCTACTAAAGCAACCATTATGTACGGTTGTTCGGCAAGGTAAACAGTCCAAAGTGTCTGGATTGAACCTTTTGAGACTAAAGGCTCATTTGCACAGACAACACC	CGGGTAGCAAATTTGGAATCGCTTTTAGTTTCAGCTCTGATTTGGAATCGCATAAAAAGAAAAAAAATATCAAAGAAAAAGAGTCATCTCAAACATATGTCTGCAGATACTTCATTATCAGCTTTGAAAACTTTTGTTGTTGCTGCTTTGAGTTCTTTCTTGTGTGAGTGCTACAAGCCACATTTAAACTAAGTCAATTACACAAAGTTAGTGATGTCAGCTACTCTACTAAAGCAACCATTATGTACGGTTGTTCGGCAAGGTAAACAGTCCAAAGTGTCTGGATTGAACCTTTTGAGACTAAAGGCTCATTTGCACAGACAACACC
	D-19_M3_L17_R3	CGGGTAGCAAATTTGGAATCGCTTTT AGT ATAATTTTATAAACCCTGATTTGGAATCGCATAAAAAGAAAAAAAATATCAAAGAAAAAGAGTCATCTCAAACATATGTCTGCAGATACTTCATTATCAGCTTTGAAAACTTTTGTTGTTGCTGCTTTGAGTTCTTTCTTGTGTGAGTGCTACAAGCCACATTTAAACTAAGTCAATTACACAAAGTTAGTGATGTCAGCTACTCTACTAAAGCAACCATTATGTACGGTTGTTCGGCAAGGTAAACAGTCCAAAGTGTCTGGATTGAACCTTTTGAGACTAAAGGCTCATTTGCACAGACAACACC	CGGGTAGCAAATTTGGAATCGCTTTTAGTATAATTTTATAAACCCTGATTTGGAATCGCATAAAAAGAAAAAAAATATCAAAGAAAAAGAGTCATCTCAAACATATGTCTGCAGATACTTCATTATCAGCTTTGAAAACTTTTGTTGTTGCTGCTTTGAGTTCTTTCTTGTGTGAGTGCTACAAGCCACATTTAAACTAAGTCAATTACACAAAGTTAGTGATGTCAGCTACTCTACTAAAGCAACCATTATGTACGGTTGTTCGGCAAGGTAAACAGTCCAAAGTGTCTGGATTGAACCTTTTGAGACTAAAGGCTCATTTGCACAGACAACACC
	D-22_M1_L6_R19	CGGGTAGCAAATTTGGAATCGCTTTTAGTTTCAGCTTTC C CCTGATTTGGAATCGCATAAAAAGAAAAAAAATATCAAAGAAAAAGAGTCATCTCAAACATATGTCTGCAGATACTTCATTATCAGCTTTGAAAACTTTTGTTGTTGCTGCTTTGAGTTCTTTCTTGTGTGAGTGCTACAAGCCACATTTAAACTAAGTCAATTACACAAAGTTAGTGATGTCAGCTACTCTACTAAAGCAACCATTATGTACGGTTGTTCGGCAAGGTAAACAGTCCAAAGTGTCTGGATTGAACCTTTTGAGACTAAAGGCTCATTTGCACAGACAACACC	CGGGTAGCAAATTTGGAATCGCTTTTAGTTTCAGCTTTCCCCTGATTTGGAATCGCATAAAAAGAAAAAAAATATCAAAGAAAAAGAGTCATCTCAAACATATGTCTGCAGATACTTCATTATCAGCTTTGAAAACTTTTGTTGTTGCTGCTTTGAGTTCTTTCTTGTGTGAGTGCTACAAGCCACATTTAAACTAAGTCAATTACACAAAGTTAGTGATGTCAGCTACTCTACTAAAGCAACCATTATGTACGGTTGTTCGGCAAGGTAAACAGTCCAAAGTGTCTGGATTGAACCTTTTGAGACTAAAGGCTCATTTGCACAGACAACACC
	D-27_M1_L8_R22	CGGGTAGCAAATTTGGAATCGCTTTTAGTTTCAGCTT T GATTTGGAATCGCATAAAAAGAAAAAAAATATCAAAGAAAAAGAGTCATCTCAAACATATGTCTGCAGATACTTCATTATCAGCTTTGAAAACTTTTGTTGTTGCTGCTTTGAGTTCTTTCTTGTGTGAGTGCTACAAGCCACATTTAAACTAAGTCAATTACACAAAGTTAGTGATGTCAGCTACTCTACTAAAGCAACCATTATGTACGGTTGTTCGGCAAGGTAAACAGTCCAAAGTGTCTGGATTGAACCTTTTGAGACTAAAGGCTCATTTGCACAGACAACACC	CGGGTAGCAAATTTGGAATCGCTTTTAGTTTCAGCTTTGATTTGGAATCGCATAAAAAGAAAAAAAATATCAAAGAAAAAGAGTCATCTCAAACATATGTCTGCAGATACTTCATTATCAGCTTTGAAAACTTTTGTTGTTGCTGCTTTGAGTTCTTTCTTGTGTGAGTGCTACAAGCCACATTTAAACTAAGTCAATTACACAAAGTTAGTGATGTCAGCTACTCTACTAAAGCAACCATTATGTACGGTTGTTCGGCAAGGTAAACAGTCCAAAGTGTCTGGATTGAACCTTTTGAGACTAAAGGCTCATTTGCACAGACAACACC
	D-24_M2_L6_R20	CGGGTAGCAAATTTGGAATCGCTTTTAGTTTCAGCTTT CC TGATTTGGAATCGCATAAAAAGAAAAAAAATATCAAAGAAAAAGAGTCATCTCAAACATATGTCTGCAGATACTTCATTATCAGCTTTGAAAACTTTTGTTGTTGCTGCTTTGAGTTCTTTCTTGTGTGAGTGCTACAAGCCACATTTAAACTAAGTCAATTACACAAAGTTAGTGATGTCAGCTACTCTACTAAAGCAACCATTATGTACGGTTGTTCGGCAAGGTAAACAGTCCAAAGTGTCTGGATTGAACCTTTTGAGACTAAAGGCTCATTTGCACAGACAACACC	CGGGTAGCAAATTTGGAATCGCTTTTAGTTTCAGCTTTCCTGATTTGGAATCGCATAAAAAGAAAAAAAATATCAAAGAAAAAGAGTCATCTCAAACATATGTCTGCAGATACTTCATTATCAGCTTTGAAAACTTTTGTTGTTGCTGCTTTGAGTTCTTTCTTGTGTGAGTGCTACAAGCCACATTTAAACTAAGTCAATTACACAAAGTTAGTGATGTCAGCTACTCTACTAAAGCAACCATTATGTACGGTTGTTCGGCAAGGTAAACAGTCCAAAGTGTCTGGATTGAACCTTTTGAGACTAAAGGCTCATTTGCACAGACAACACC
	D-33_M1_L21_R15	CGGGTAGCAAATTTGGAATCGCTT T AAACCCTGATTTGGAATCGCATAAAAAGAAAAAAAATATCAAAGAAAAAGAGTCATCTCAAACATATGTCTGCAGATACTTCATTATCAGCTTTGAAAACTTTTGTTGTTGCTGCTTTGAGTTCTTTCTTGTGTGAGTGCTACAAGCCACATTTAAACTAAGTCAATTACACAAAGTTAGTGATGTCAGCTACTCTACTAAAGCAACCATTATGTACGGTTGTTCGGCAAGGTAAACAGTCCAAAGTGTCTGGATTGAACCTTTTGAGACTAAAGGCTCATTTGCACAGACAACACC	CGGGTAGCAAATTTGGAATCGCTTTAAACCCTGATTTGGAATCGCATAAAAAGAAAAAAAATATCAAAGAAAAAGAGTCATCTCAAACATATGTCTGCAGATACTTCATTATCAGCTTTGAAAACTTTTGTTGTTGCTGCTTTGAGTTCTTTCTTGTGTGAGTGCTACAAGCCACATTTAAACTAAGTCAATTACACAAAGTTAGTGATGTCAGCTACTCTACTAAAGCAACCATTATGTACGGTTGTTCGGCAAGGTAAACAGTCCAAAGTGTCTGGATTGAACCTTTTGAGACTAAAGGCTCATTTGCACAGACAACACC
	D-42_M2_L28_R16	CGGGTAGCAAATTTGG AA ACCCTGATTTGGAATCGCATAAAAAGAAAAAAAATATCAAAGAAAAAGAGTCATCTCAAACATATGTCTGCAGATACTTCATTATCAGCTTTGAAAACTTTTGTTGTTGCTGCTTTGAGTTCTTTCTTGTGTGAGTGCTACAAGCCACATTTAAACTAAGTCAATTACACAAAGTTAGTGATGTCAGCTACTCTACTAAAGCAACCATTATGTACGGTTGTTCGGCAAGGTAAACAGTCCAAAGTGTCTGGATTGAACCTTTTGAGACTAAAGGCTCATTTGCACAGACAACACC	CGGGTAGCAAATTTGGAAACCCTGATTTGGAATCGCATAAAAAGAAAAAAAATATCAAAGAAAAAGAGTCATCTCAAACATATGTCTGCAGATACTTCATTATCAGCTTTGAAAACTTTTGTTGTTGCTGCTTTGAGTTCTTTCTTGTGTGAGTGCTACAAGCCACATTTAAACTAAGTCAATTACACAAAGTTAGTGATGTCAGCTACTCTACTAAAGCAACCATTATGTACGGTTGTTCGGCAAGGTAAACAGTCCAAAGTGTCTGGATTGAACCTTTTGAGACTAAAGGCTCATTTGCACAGACAACACC
	D-2_M1_L2_R3	CGGGTAGCAAATTTGGAATCGCTTTTAGTTTCAGCTTTCCGCA A GTATAATTTTATAAACCCTGATTTGGAATCGCATAAAAAGAAAAAAAATATCAAAGAAAAAGAGTCATCTCAAACATATGTCTGCAGATACTTCATTATCAGCTTTGAAAACTTTTGTTGTTGCTGCTTTGAGTTCTTTCTTGTGTGAGTGCTACAAGCCACATTTAAACTAAGTCAATTACACAAAGTTAGTGATGTCAGCTACTCTACTAAAGCAACCATTATGTACGGTTGTTCGGCAAGGTAAACAGTCCAAAGTGTCTGGATTGAACCTTTTGAGACTAAAGGCTCATTTGCACAGACAACACC	CGGGTAGCAAATTTGGAATCGCTTTTAGTTTCAGCTTTCCGCAAGTATAATTTTATAAACCCTGATTTGGAATCGCATAAAAAGAAAAAAAATATCAAAGAAAAAGAGTCATCTCAAACATATGTCTGCAGATACTTCATTATCAGCTTTGAAAACTTTTGTTGTTGCTGCTTTGAGTTCTTTCTTGTGTGAGTGCTACAAGCCACATTTAAACTAAGTCAATTACACAAAGTTAGTGATGTCAGCTACTCTACTAAAGCAACCATTATGTACGGTTGTTCGGCAAGGTAAACAGTCCAAAGTGTCTGGATTGAACCTTTTGAGACTAAAGGCTCATTTGCACAGACAACACC
	D-28_M1_L9_R22	CGGGTAGCAAATTTGGAATCGCTTTTAGTTTCAGCT T GATTTGGAATCGCATAAAAAGAAAAAAAATATCAAAGAAAAAGAGTCATCTCAAACATATGTCTGCAGATACTTCATTATCAGCTTTGAAAACTTTTGTTGTTGCTGCTTTGAGTTCTTTCTTGTGTGAGTGCTACAAGCCACATTTAAACTAAGTCAATTACACAAAGTTAGTGATGTCAGCTACTCTACTAAAGCAACCATTATGTACGGTTGTTCGGCAAGGTAAACAGTCCAAAGTGTCTGGATTGAACCTTTTGAGACTAAAGGCTCATTTGCACAGACAACACC	CGGGTAGCAAATTTGGAATCGCTTTTAGTTTCAGCTTGATTTGGAATCGCATAAAAAGAAAAAAAATATCAAAGAAAAAGAGTCATCTCAAACATATGTCTGCAGATACTTCATTATCAGCTTTGAAAACTTTTGTTGTTGCTGCTTTGAGTTCTTTCTTGTGTGAGTGCTACAAGCCACATTTAAACTAAGTCAATTACACAAAGTTAGTGATGTCAGCTACTCTACTAAAGCAACCATTATGTACGGTTGTTCGGCAAGGTAAACAGTCCAAAGTGTCTGGATTGAACCTTTTGAGACTAAAGGCTCATTTGCACAGACAACACC
	D-28_M1_L16_R15	CGGGTAGCAAATTTGGAATCGCTTTTAGT T AAACCCTGATTTGGAATCGCATAAAAAGAAAAAAAATATCAAAGAAAAAGAGTCATCTCAAACATATGTCTGCAGATACTTCATTATCAGCTTTGAAAACTTTTGTTGTTGCTGCTTTGAGTTCTTTCTTGTGTGAGTGCTACAAGCCACATTTAAACTAAGTCAATTACACAAAGTTAGTGATGTCAGCTACTCTACTAAAGCAACCATTATGTACGGTTGTTCGGCAAGGTAAACAGTCCAAAGTGTCTGGATTGAACCTTTTGAGACTAAAGGCTCATTTGCACAGACAACACC	CGGGTAGCAAATTTGGAATCGCTTTTAGTTAAACCCTGATTTGGAATCGCATAAAAAGAAAAAAAATATCAAAGAAAAAGAGTCATCTCAAACATATGTCTGCAGATACTTCATTATCAGCTTTGAAAACTTTTGTTGTTGCTGCTTTGAGTTCTTTCTTGTGTGAGTGCTACAAGCCACATTTAAACTAAGTCAATTACACAAAGTTAGTGATGTCAGCTACTCTACTAAAGCAACCATTATGTACGGTTGTTCGGCAAGGTAAACAGTCCAAAGTGTCTGGATTGAACCTTTTGAGACTAAAGGCTCATTTGCACAGACAACACC
	D+2_M0_L2_R0	CGGGTAGCAAATTTGGAATCGCTTTTAGTTTCAGCTTTCCGCAA AACAGTATAATTTTATAAACCCTGATTTGGAATCGCATAAAAAGAAAAAAAATATCAAAGAAAAAGAGTCATCTCAAACATATGTCTGCAGATACTTCATTATCAGCTTTGAAAACTTTTGTTGTTGCTGCTTTGAGTTCTTTCTTGTGTGAGTGCTACAAGCCACATTTAAACTAAGTCAATTACACAAAGTTAGTGATGTCAGCTACTCTACTAAAGCAACCATTATGTACGGTTGTTCGGCAAGGTAAACAGTCCAAAGTGTCTGGATTGAACCTTTTGAGACTAAAGGCTCATTTGCACAGACAACACC	CGGGTAGCAAATTTGGAATCGCTTTTAGTTTCAGCTTTCCGCAAAACAGTATAATTTTATAAACCCTGATTTGGAATCGCATAAAAAGAAAAAAAATATCAAAGAAAAAGAGTCATCTCAAACATATGTCTGCAGATACTTCATTATCAGCTTTGAAAACTTTTGTTGTTGCTGCTTTGAGTTCTTTCTTGTGTGAGTGCTACAAGCCACATTTAAACTAAGTCAATTACACAAAGTTAGTGATGTCAGCTACTCTACTAAAGCAACCATTATGTACGGTTGTTCGGCAAGGTAAACAGTCCAAAGTGTCTGGATTGAACCTTTTGAGACTAAAGGCTCATTTGCACAGACAACACC
	D-16_M2_L8_R10	CGGGTAGCAAATTTGGAATCGCTTTTAGTTTCAGCT TT TTATAAACCCTGATTTGGAATCGCATAAAAAGAAAAAAAATATCAAAGAAAAAGAGTCATCTCAAACATATGTCTGCAGATACTTCATTATCAGCTTTGAAAACTTTTGTTGTTGCTGCTTTGAGTTCTTTCTTGTGTGAGTGCTACAAGCCACATTTAAACTAAGTCAATTACACAAAGTTAGTGATGTCAGCTACTCTACTAAAGCAACCATTATGTACGGTTGTTCGGCAAGGTAAACAGTCCAAAGTGTCTGGATTGAACCTTTTGAGACTAAAGGCTCATTTGCACAGACAACACC	CGGGTAGCAAATTTGGAATCGCTTTTAGTTTCAGCTTTTTATAAACCCTGATTTGGAATCGCATAAAAAGAAAAAAAATATCAAAGAAAAAGAGTCATCTCAAACATATGTCTGCAGATACTTCATTATCAGCTTTGAAAACTTTTGTTGTTGCTGCTTTGAGTTCTTTCTTGTGTGAGTGCTACAAGCCACATTTAAACTAAGTCAATTACACAAAGTTAGTGATGTCAGCTACTCTACTAAAGCAACCATTATGTACGGTTGTTCGGCAAGGTAAACAGTCCAAAGTGTCTGGATTGAACCTTTTGAGACTAAAGGCTCATTTGCACAGACAACACC
	D-27_M1_L11_R19	CGGGTAGCAAATTTGGAATCGCTTTTAGTTTCAG C CCTGATTTGGAATCGCATAAAAAGAAAAAAAATATCAAAGAAAAAGAGTCATCTCAAACATATGTCTGCAGATACTTCATTATCAGCTTTGAAAACTTTTGTTGTTGCTGCTTTGAGTTCTTTCTTGTGTGAGTGCTACAAGCCACATTTAAACTAAGTCAATTACACAAAGTTAGTGATGTCAGCTACTCTACTAAAGCAACCATTATGTACGGTTGTTCGGCAAGGTAAACAGTCCAAAGTGTCTGGATTGAACCTTTTGAGACTAAAGGCTCATTTGCACAGACAACACC	CGGGTAGCAAATTTGGAATCGCTTTTAGTTTCAGCCCTGATTTGGAATCGCATAAAAAGAAAAAAAATATCAAAGAAAAAGAGTCATCTCAAACATATGTCTGCAGATACTTCATTATCAGCTTTGAAAACTTTTGTTGTTGCTGCTTTGAGTTCTTTCTTGTGTGAGTGCTACAAGCCACATTTAAACTAAGTCAATTACACAAAGTTAGTGATGTCAGCTACTCTACTAAAGCAACCATTATGTACGGTTGTTCGGCAAGGTAAACAGTCCAAAGTGTCTGGATTGAACCTTTTGAGACTAAAGGCTCATTTGCACAGACAACACC
	D-27_M1_L17_R13	CGGGTAGCAAATTTGGAATCGCTTTTAG T ATAAACCCTGATTTGGAATCGCATAAAAAGAAAAAAAATATCAAAGAAAAAGAGTCATCTCAAACATATGTCTGCAGATACTTCATTATCAGCTTTGAAAACTTTTGTTGTTGCTGCTTTGAGTTCTTTCTTGTGTGAGTGCTACAAGCCACATTTAAACTAAGTCAATTACACAAAGTTAGTGATGTCAGCTACTCTACTAAAGCAACCATTATGTACGGTTGTTCGGCAAGGTAAACAGTCCAAAGTGTCTGGATTGAACCTTTTGAGACTAAAGGCTCATTTGCACAGACAACACC	CGGGTAGCAAATTTGGAATCGCTTTTAGTATAAACCCTGATTTGGAATCGCATAAAAAGAAAAAAAATATCAAAGAAAAAGAGTCATCTCAAACATATGTCTGCAGATACTTCATTATCAGCTTTGAAAACTTTTGTTGTTGCTGCTTTGAGTTCTTTCTTGTGTGAGTGCTACAAGCCACATTTAAACTAAGTCAATTACACAAAGTTAGTGATGTCAGCTACTCTACTAAAGCAACCATTATGTACGGTTGTTCGGCAAGGTAAACAGTCCAAAGTGTCTGGATTGAACCTTTTGAGACTAAAGGCTCATTTGCACAGACAACACC
	D-16_M2_L2_R16	CGGGTAGCAAATTTGGAATCGCTTTTAGTTTCAGCTTTCCGC AA ACCCTGATTTGGAATCGCATAAAAAGAAAAAAAATATCAAAGAAAAAGAGTCATCTCAAACATATGTCTGCAGATACTTCATTATCAGCTTTGAAAACTTTTGTTGTTGCTGCTTTGAGTTCTTTCTTGTGTGAGTGCTACAAGCCACATTTAAACTAAGTCAATTACACAAAGTTAGTGATGTCAGCTACTCTACTAAAGCAACCATTATGTACGGTTGTTCGGCAAGGTAAACAGTCCAAAGTGTCTGGATTGAACCTTTTGAGACTAAAGGCTCATTTGCACAGACAACACC	CGGGTAGCAAATTTGGAATCGCTTTTAGTTTCAGCTTTCCGCAAACCCTGATTTGGAATCGCATAAAAAGAAAAAAAATATCAAAGAAAAAGAGTCATCTCAAACATATGTCTGCAGATACTTCATTATCAGCTTTGAAAACTTTTGTTGTTGCTGCTTTGAGTTCTTTCTTGTGTGAGTGCTACAAGCCACATTTAAACTAAGTCAATTACACAAAGTTAGTGATGTCAGCTACTCTACTAAAGCAACCATTATGTACGGTTGTTCGGCAAGGTAAACAGTCCAAAGTGTCTGGATTGAACCTTTTGAGACTAAAGGCTCATTTGCACAGACAACACC
	D-34_M1_L22_R15	CGGGTAGCAAATTTGGAATCGCT T AAACCCTGATTTGGAATCGCATAAAAAGAAAAAAAATATCAAAGAAAAAGAGTCATCTCAAACATATGTCTGCAGATACTTCATTATCAGCTTTGAAAACTTTTGTTGTTGCTGCTTTGAGTTCTTTCTTGTGTGAGTGCTACAAGCCACATTTAAACTAAGTCAATTACACAAAGTTAGTGATGTCAGCTACTCTACTAAAGCAACCATTATGTACGGTTGTTCGGCAAGGTAAACAGTCCAAAGTGTCTGGATTGAACCTTTTGAGACTAAAGGCTCATTTGCACAGACAACACC	CGGGTAGCAAATTTGGAATCGCTTAAACCCTGATTTGGAATCGCATAAAAAGAAAAAAAATATCAAAGAAAAAGAGTCATCTCAAACATATGTCTGCAGATACTTCATTATCAGCTTTGAAAACTTTTGTTGTTGCTGCTTTGAGTTCTTTCTTGTGTGAGTGCTACAAGCCACATTTAAACTAAGTCAATTACACAAAGTTAGTGATGTCAGCTACTCTACTAAAGCAACCATTATGTACGGTTGTTCGGCAAGGTAAACAGTCCAAAGTGTCTGGATTGAACCTTTTGAGACTAAAGGCTCATTTGCACAGACAACACC
	D-50_M3_L35_R16	CGGGTAGC AAA CCCTGATTTGGAATCGCATAAAAAGAAAAAAAATATCAAAGAAAAAGAGTCATCTCAAACATATGTCTGCAGATACTTCATTATCAGCTTTGAAAACTTTTGTTGTTGCTGCTTTGAGTTCTTTCTTGTGTGAGTGCTACAAGCCACATTTAAACTAAGTCAATTACACAAAGTTAGTGATGTCAGCTACTCTACTAAAGCAACCATTATGTACGGTTGTTCGGCAAGGTAAACAGTCCAAAGTGTCTGGATTGAACCTTTTGAGACTAAAGGCTCATTTGCACAGACAACACC	CGGGTAGCAAACCCTGATTTGGAATCGCATAAAAAGAAAAAAAATATCAAAGAAAAAGAGTCATCTCAAACATATGTCTGCAGATACTTCATTATCAGCTTTGAAAACTTTTGTTGTTGCTGCTTTGAGTTCTTTCTTGTGTGAGTGCTACAAGCCACATTTAAACTAAGTCAATTACACAAAGTTAGTGATGTCAGCTACTCTACTAAAGCAACCATTATGTACGGTTGTTCGGCAAGGTAAACAGTCCAAAGTGTCTGGATTGAACCTTTTGAGACTAAAGGCTCATTTGCACAGACAACACC
	D-29_M3_L20_R10	CGGGTAGCAAATTTGGAATCGCT TTT TATAAACCCTGATTTGGAATCGCATAAAAAGAAAAAAAATATCAAAGAAAAAGAGTCATCTCAAACATATGTCTGCAGATACTTCATTATCAGCTTTGAAAACTTTTGTTGTTGCTGCTTTGAGTTCTTTCTTGTGTGAGTGCTACAAGCCACATTTAAACTAAGTCAATTACACAAAGTTAGTGATGTCAGCTACTCTACTAAAGCAACCATTATGTACGGTTGTTCGGCAAGGTAAACAGTCCAAAGTGTCTGGATTGAACCTTTTGAGACTAAAGGCTCATTTGCACAGACAACACC	CGGGTAGCAAATTTGGAATCGCTTTTTATAAACCCTGATTTGGAATCGCATAAAAAGAAAAAAAATATCAAAGAAAAAGAGTCATCTCAAACATATGTCTGCAGATACTTCATTATCAGCTTTGAAAACTTTTGTTGTTGCTGCTTTGAGTTCTTTCTTGTGTGAGTGCTACAAGCCACATTTAAACTAAGTCAATTACACAAAGTTAGTGATGTCAGCTACTCTACTAAAGCAACCATTATGTACGGTTGTTCGGCAAGGTAAACAGTCCAAAGTGTCTGGATTGAACCTTTTGAGACTAAAGGCTCATTTGCACAGACAACACC
	D-33_M1_L19_R17	CGGGTAGCAAATTTGGAATCGCTTTT A ACCCTGATTTGGAATCGCATAAAAAGAAAAAAAATATCAAAGAAAAAGAGTCATCTCAAACATATGTCTGCAGATACTTCATTATCAGCTTTGAAAACTTTTGTTGTTGCTGCTTTGAGTTCTTTCTTGTGTGAGTGCTACAAGCCACATTTAAACTAAGTCAATTACACAAAGTTAGTGATGTCAGCTACTCTACTAAAGCAACCATTATGTACGGTTGTTCGGCAAGGTAAACAGTCCAAAGTGTCTGGATTGAACCTTTTGAGACTAAAGGCTCATTTGCACAGACAACACC	CGGGTAGCAAATTTGGAATCGCTTTTAACCCTGATTTGGAATCGCATAAAAAGAAAAAAAATATCAAAGAAAAAGAGTCATCTCAAACATATGTCTGCAGATACTTCATTATCAGCTTTGAAAACTTTTGTTGTTGCTGCTTTGAGTTCTTTCTTGTGTGAGTGCTACAAGCCACATTTAAACTAAGTCAATTACACAAAGTTAGTGATGTCAGCTACTCTACTAAAGCAACCATTATGTACGGTTGTTCGGCAAGGTAAACAGTCCAAAGTGTCTGGATTGAACCTTTTGAGACTAAAGGCTCATTTGCACAGACAACACC
	D-43_M2_L28_R17	CGGGTAGCAAATTTGG AA CCCTGATTTGGAATCGCATAAAAAGAAAAAAAATATCAAAGAAAAAGAGTCATCTCAAACATATGTCTGCAGATACTTCATTATCAGCTTTGAAAACTTTTGTTGTTGCTGCTTTGAGTTCTTTCTTGTGTGAGTGCTACAAGCCACATTTAAACTAAGTCAATTACACAAAGTTAGTGATGTCAGCTACTCTACTAAAGCAACCATTATGTACGGTTGTTCGGCAAGGTAAACAGTCCAAAGTGTCTGGATTGAACCTTTTGAGACTAAAGGCTCATTTGCACAGACAACACC	CGGGTAGCAAATTTGGAACCCTGATTTGGAATCGCATAAAAAGAAAAAAAATATCAAAGAAAAAGAGTCATCTCAAACATATGTCTGCAGATACTTCATTATCAGCTTTGAAAACTTTTGTTGTTGCTGCTTTGAGTTCTTTCTTGTGTGAGTGCTACAAGCCACATTTAAACTAAGTCAATTACACAAAGTTAGTGATGTCAGCTACTCTACTAAAGCAACCATTATGTACGGTTGTTCGGCAAGGTAAACAGTCCAAAGTGTCTGGATTGAACCTTTTGAGACTAAAGGCTCATTTGCACAGACAACACC
	D-42_M2_L23_R21	CGGGTAGCAAATTTGGAATCG CT GATTTGGAATCGCATAAAAAGAAAAAAAATATCAAAGAAAAAGAGTCATCTCAAACATATGTCTGCAGATACTTCATTATCAGCTTTGAAAACTTTTGTTGTTGCTGCTTTGAGTTCTTTCTTGTGTGAGTGCTACAAGCCACATTTAAACTAAGTCAATTACACAAAGTTAGTGATGTCAGCTACTCTACTAAAGCAACCATTATGTACGGTTGTTCGGCAAGGTAAACAGTCCAAAGTGTCTGGATTGAACCTTTTGAGACTAAAGGCTCATTTGCACAGACAACACC	CGGGTAGCAAATTTGGAATCGCTGATTTGGAATCGCATAAAAAGAAAAAAAATATCAAAGAAAAAGAGTCATCTCAAACATATGTCTGCAGATACTTCATTATCAGCTTTGAAAACTTTTGTTGTTGCTGCTTTGAGTTCTTTCTTGTGTGAGTGCTACAAGCCACATTTAAACTAAGTCAATTACACAAAGTTAGTGATGTCAGCTACTCTACTAAAGCAACCATTATGTACGGTTGTTCGGCAAGGTAAACAGTCCAAAGTGTCTGGATTGAACCTTTTGAGACTAAAGGCTCATTTGCACAGACAACACC
	D+1_M1_L2_R0	CGGGTAGCAAATTTGGAATCGCTTTTAGTTTCAGCTTTCCGCA A ACAGTATAATTTTATAAACCCTGATTTGGAATCGCATAAAAAGAAAAAAAATATCAAAGAAAAAGAGTCATCTCAAACATATGTCTGCAGATACTTCATTATCAGCTTTGAAAACTTTTGTTGTTGCTGCTTTGAGTTCTTTCTTGTGTGAGTGCTACAAGCCACATTTAAACTAAGTCAATTACACAAAGTTAGTGATGTCAGCTACTCTACTAAAGCAACCATTATGTACGGTTGTTCGGCAAGGTAAACAGTCCAAAGTGTCTGGATTGAACCTTTTGAGACTAAAGGCTCATTTGCACAGACAACACC	CGGGTAGCAAATTTGGAATCGCTTTTAGTTTCAGCTTTCCGCAAACAGTATAATTTTATAAACCCTGATTTGGAATCGCATAAAAAGAAAAAAAATATCAAAGAAAAAGAGTCATCTCAAACATATGTCTGCAGATACTTCATTATCAGCTTTGAAAACTTTTGTTGTTGCTGCTTTGAGTTCTTTCTTGTGTGAGTGCTACAAGCCACATTTAAACTAAGTCAATTACACAAAGTTAGTGATGTCAGCTACTCTACTAAAGCAACCATTATGTACGGTTGTTCGGCAAGGTAAACAGTCCAAAGTGTCTGGATTGAACCTTTTGAGACTAAAGGCTCATTTGCACAGACAACACC
	D-24_M1_L13_R14	CGGGTAGCAAATTTGGAATCGCTTTTAGTTTC A TAAACCCTGATTTGGAATCGCATAAAAAGAAAAAAAATATCAAAGAAAAAGAGTCATCTCAAACATATGTCTGCAGATACTTCATTATCAGCTTTGAAAACTTTTGTTGTTGCTGCTTTGAGTTCTTTCTTGTGTGAGTGCTACAAGCCACATTTAAACTAAGTCAATTACACAAAGTTAGTGATGTCAGCTACTCTACTAAAGCAACCATTATGTACGGTTGTTCGGCAAGGTAAACAGTCCAAAGTGTCTGGATTGAACCTTTTGAGACTAAAGGCTCATTTGCACAGACAACACC	CGGGTAGCAAATTTGGAATCGCTTTTAGTTTCATAAACCCTGATTTGGAATCGCATAAAAAGAAAAAAAATATCAAAGAAAAAGAGTCATCTCAAACATATGTCTGCAGATACTTCATTATCAGCTTTGAAAACTTTTGTTGTTGCTGCTTTGAGTTCTTTCTTGTGTGAGTGCTACAAGCCACATTTAAACTAAGTCAATTACACAAAGTTAGTGATGTCAGCTACTCTACTAAAGCAACCATTATGTACGGTTGTTCGGCAAGGTAAACAGTCCAAAGTGTCTGGATTGAACCTTTTGAGACTAAAGGCTCATTTGCACAGACAACACC
	D-18_M0_L7_R15	CGGGTAGCAAATTTGGAATCGCTTTTAGTTTCAGCTTTC TAAACCCTGATTTGGAATCGCATAAAAAGAAAAAAAATATCAAAGAAAAAGAGTCATCTCAAACATATGTCTGCAGATACTTCATTATCAGCTTTGAAAACTTTTGTTGTTGCTGCTTTGAGTTCTTTCTTGTGTGAGTGCTACAAGCCACATTTAAACTAAGTCAATTACACAAAGTTAGTGATGTCAGCTACTCTACTAAAGCAACCATTATGTACGGTTGTTCGGCAAGGTAAACAGTCCAAAGTGTCTGGATTGAACCTTTTGAGACTAAAGGCTCATTTGCACAGACAACACC	CGGGTAGCAAATTTGGAATCGCTTTTAGTTTCAGCTTTCTAAACCCTGATTTGGAATCGCATAAAAAGAAAAAAAATATCAAAGAAAAAGAGTCATCTCAAACATATGTCTGCAGATACTTCATTATCAGCTTTGAAAACTTTTGTTGTTGCTGCTTTGAGTTCTTTCTTGTGTGAGTGCTACAAGCCACATTTAAACTAAGTCAATTACACAAAGTTAGTGATGTCAGCTACTCTACTAAAGCAACCATTATGTACGGTTGTTCGGCAAGGTAAACAGTCCAAAGTGTCTGGATTGAACCTTTTGAGACTAAAGGCTCATTTGCACAGACAACACC
	D-28_M1_L13_R18	CGGGTAGCAAATTTGGAATCGCTTTTAGTTTC A CCCTGATTTGGAATCGCATAAAAAGAAAAAAAATATCAAAGAAAAAGAGTCATCTCAAACATATGTCTGCAGATACTTCATTATCAGCTTTGAAAACTTTTGTTGTTGCTGCTTTGAGTTCTTTCTTGTGTGAGTGCTACAAGCCACATTTAAACTAAGTCAATTACACAAAGTTAGTGATGTCAGCTACTCTACTAAAGCAACCATTATGTACGGTTGTTCGGCAAGGTAAACAGTCCAAAGTGTCTGGATTGAACCTTTTGAGACTAAAGGCTCATTTGCACAGACAACACC	CGGGTAGCAAATTTGGAATCGCTTTTAGTTTCACCCTGATTTGGAATCGCATAAAAAGAAAAAAAATATCAAAGAAAAAGAGTCATCTCAAACATATGTCTGCAGATACTTCATTATCAGCTTTGAAAACTTTTGTTGTTGCTGCTTTGAGTTCTTTCTTGTGTGAGTGCTACAAGCCACATTTAAACTAAGTCAATTACACAAAGTTAGTGATGTCAGCTACTCTACTAAAGCAACCATTATGTACGGTTGTTCGGCAAGGTAAACAGTCCAAAGTGTCTGGATTGAACCTTTTGAGACTAAAGGCTCATTTGCACAGACAACACC
	D-30_M1_L14_R19	CGGGTAGCAAATTTGGAATCGCTTTTAGTTT C CCTGATTTGGAATCGCATAAAAAGAAAAAAAATATCAAAGAAAAAGAGTCATCTCAAACATATGTCTGCAGATACTTCATTATCAGCTTTGAAAACTTTTGTTGTTGCTGCTTTGAGTTCTTTCTTGTGTGAGTGCTACAAGCCACATTTAAACTAAGTCAATTACACAAAGTTAGTGATGTCAGCTACTCTACTAAAGCAACCATTATGTACGGTTGTTCGGCAAGGTAAACAGTCCAAAGTGTCTGGATTGAACCTTTTGAGACTAAAGGCTCATTTGCACAGACAACACC	CGGGTAGCAAATTTGGAATCGCTTTTAGTTTCCCTGATTTGGAATCGCATAAAAAGAAAAAAAATATCAAAGAAAAAGAGTCATCTCAAACATATGTCTGCAGATACTTCATTATCAGCTTTGAAAACTTTTGTTGTTGCTGCTTTGAGTTCTTTCTTGTGTGAGTGCTACAAGCCACATTTAAACTAAGTCAATTACACAAAGTTAGTGATGTCAGCTACTCTACTAAAGCAACCATTATGTACGGTTGTTCGGCAAGGTAAACAGTCCAAAGTGTCTGGATTGAACCTTTTGAGACTAAAGGCTCATTTGCACAGACAACACC
	D-29_M2_L10_R21	CGGGTAGCAAATTTGGAATCGCTTTTAGTTTCAG CT GATTTGGAATCGCATAAAAAGAAAAAAAATATCAAAGAAAAAGAGTCATCTCAAACATATGTCTGCAGATACTTCATTATCAGCTTTGAAAACTTTTGTTGTTGCTGCTTTGAGTTCTTTCTTGTGTGAGTGCTACAAGCCACATTTAAACTAAGTCAATTACACAAAGTTAGTGATGTCAGCTACTCTACTAAAGCAACCATTATGTACGGTTGTTCGGCAAGGTAAACAGTCCAAAGTGTCTGGATTGAACCTTTTGAGACTAAAGGCTCATTTGCACAGACAACACC	CGGGTAGCAAATTTGGAATCGCTTTTAGTTTCAGCTGATTTGGAATCGCATAAAAAGAAAAAAAATATCAAAGAAAAAGAGTCATCTCAAACATATGTCTGCAGATACTTCATTATCAGCTTTGAAAACTTTTGTTGTTGCTGCTTTGAGTTCTTTCTTGTGTGAGTGCTACAAGCCACATTTAAACTAAGTCAATTACACAAAGTTAGTGATGTCAGCTACTCTACTAAAGCAACCATTATGTACGGTTGTTCGGCAAGGTAAACAGTCCAAAGTGTCTGGATTGAACCTTTTGAGACTAAAGGCTCATTTGCACAGACAACACC
	D-3_M1_L0_R6	CGGGTAGCAAATTTGGAATCGCTTTTAGTTTCAGCTTTCCGCAAC A TAATTTTATAAACCCTGATTTGGAATCGCATAAAAAGAAAAAAAATATCAAAGAAAAAGAGTCATCTCAAACATATGTCTGCAGATACTTCATTATCAGCTTTGAAAACTTTTGTTGTTGCTGCTTTGAGTTCTTTCTTGTGTGAGTGCTACAAGCCACATTTAAACTAAGTCAATTACACAAAGTTAGTGATGTCAGCTACTCTACTAAAGCAACCATTATGTACGGTTGTTCGGCAAGGTAAACAGTCCAAAGTGTCTGGATTGAACCTTTTGAGACTAAAGGCTCATTTGCACAGACAACACC	CGGGTAGCAAATTTGGAATCGCTTTTAGTTTCAGCTTTCCGCAACATAATTTTATAAACCCTGATTTGGAATCGCATAAAAAGAAAAAAAATATCAAAGAAAAAGAGTCATCTCAAACATATGTCTGCAGATACTTCATTATCAGCTTTGAAAACTTTTGTTGTTGCTGCTTTGAGTTCTTTCTTGTGTGAGTGCTACAAGCCACATTTAAACTAAGTCAATTACACAAAGTTAGTGATGTCAGCTACTCTACTAAAGCAACCATTATGTACGGTTGTTCGGCAAGGTAAACAGTCCAAAGTGTCTGGATTGAACCTTTTGAGACTAAAGGCTCATTTGCACAGACAACACC
	D-17_M0_L7_R14	CGGGTAGCAAATTTGGAATCGCTTTTAGTTTCAGCTTTC ATAAACCCTGATTTGGAATCGCATAAAAAGAAAAAAAATATCAAAGAAAAAGAGTCATCTCAAACATATGTCTGCAGATACTTCATTATCAGCTTTGAAAACTTTTGTTGTTGCTGCTTTGAGTTCTTTCTTGTGTGAGTGCTACAAGCCACATTTAAACTAAGTCAATTACACAAAGTTAGTGATGTCAGCTACTCTACTAAAGCAACCATTATGTACGGTTGTTCGGCAAGGTAAACAGTCCAAAGTGTCTGGATTGAACCTTTTGAGACTAAAGGCTCATTTGCACAGACAACACC	CGGGTAGCAAATTTGGAATCGCTTTTAGTTTCAGCTTTCATAAACCCTGATTTGGAATCGCATAAAAAGAAAAAAAATATCAAAGAAAAAGAGTCATCTCAAACATATGTCTGCAGATACTTCATTATCAGCTTTGAAAACTTTTGTTGTTGCTGCTTTGAGTTCTTTCTTGTGTGAGTGCTACAAGCCACATTTAAACTAAGTCAATTACACAAAGTTAGTGATGTCAGCTACTCTACTAAAGCAACCATTATGTACGGTTGTTCGGCAAGGTAAACAGTCCAAAGTGTCTGGATTGAACCTTTTGAGACTAAAGGCTCATTTGCACAGACAACACC
	D-42_M3_L32_R11	CGGGTAGCAAA TTT ATAAACCCTGATTTGGAATCGCATAAAAAGAAAAAAAATATCAAAGAAAAAGAGTCATCTCAAACATATGTCTGCAGATACTTCATTATCAGCTTTGAAAACTTTTGTTGTTGCTGCTTTGAGTTCTTTCTTGTGTGAGTGCTACAAGCCACATTTAAACTAAGTCAATTACACAAAGTTAGTGATGTCAGCTACTCTACTAAAGCAACCATTATGTACGGTTGTTCGGCAAGGTAAACAGTCCAAAGTGTCTGGATTGAACCTTTTGAGACTAAAGGCTCATTTGCACAGACAACACC	CGGGTAGCAAATTTATAAACCCTGATTTGGAATCGCATAAAAAGAAAAAAAATATCAAAGAAAAAGAGTCATCTCAAACATATGTCTGCAGATACTTCATTATCAGCTTTGAAAACTTTTGTTGTTGCTGCTTTGAGTTCTTTCTTGTGTGAGTGCTACAAGCCACATTTAAACTAAGTCAATTACACAAAGTTAGTGATGTCAGCTACTCTACTAAAGCAACCATTATGTACGGTTGTTCGGCAAGGTAAACAGTCCAAAGTGTCTGGATTGAACCTTTTGAGACTAAAGGCTCATTTGCACAGACAACACC
	D-40_M1_L21_R22	CGGGTAGCAAATTTGGAATCGCTT T GATTTGGAATCGCATAAAAAGAAAAAAAATATCAAAGAAAAAGAGTCATCTCAAACATATGTCTGCAGATACTTCATTATCAGCTTTGAAAACTTTTGTTGTTGCTGCTTTGAGTTCTTTCTTGTGTGAGTGCTACAAGCCACATTTAAACTAAGTCAATTACACAAAGTTAGTGATGTCAGCTACTCTACTAAAGCAACCATTATGTACGGTTGTTCGGCAAGGTAAACAGTCCAAAGTGTCTGGATTGAACCTTTTGAGACTAAAGGCTCATTTGCACAGACAACACC	CGGGTAGCAAATTTGGAATCGCTTTGATTTGGAATCGCATAAAAAGAAAAAAAATATCAAAGAAAAAGAGTCATCTCAAACATATGTCTGCAGATACTTCATTATCAGCTTTGAAAACTTTTGTTGTTGCTGCTTTGAGTTCTTTCTTGTGTGAGTGCTACAAGCCACATTTAAACTAAGTCAATTACACAAAGTTAGTGATGTCAGCTACTCTACTAAAGCAACCATTATGTACGGTTGTTCGGCAAGGTAAACAGTCCAAAGTGTCTGGATTGAACCTTTTGAGACTAAAGGCTCATTTGCACAGACAACACC

## Sheet: C - DESeq
joint_name	joint_ID	baseMean_combined	baseMean_K466A	baseMean_wt	foldChange(wt/K466A)	log2FoldChange	padj	K466A effect
	D-23_M2_L6_R19	110871	11850.1	209892	17.7122	4.14667	1.4e-70	decreased
	D-24_M2_L19_R7	14064.4	484.579	27644.3	57.048	5.83411	5.57e-36	decreased
	D-27_M1_L8_R22	12286.4	481.662	24091.2	50.0168	5.64434	2.77e-32	decreased
	D-27_M0_L10_R21	13999.3	719.313	27279.2	37.924	5.24504	1.39e-31	decreased
	D-28_M1_L9_R22	10387.1	1170.71	19603.5	16.745	4.06566	5.27e-18	decreased
	D-18_M3_L8_R11	237410	371189	103630	0.279183	-1.84072	1.69e-16	increased
	D-43_M1_L26_R20	14222.8	3321.31	25124.4	7.56459	2.91926	3.3e-13	decreased
	D-24_M2_L6_R20	11533.5	2381.71	20685.3	8.68507	3.11854	1.05e-12	decreased
	D-19_M2_L9_R12	81531	126500	36561.7	0.289025	-1.79073	1.05e-12	increased
	D-20_M1_L8_R15	43452.4	69165.5	17739.3	0.256477	-1.9631	3.62e-12	increased
	D-17_M3_L8_R10	98147.3	148801	47493.1	0.319171	-1.6476	6.54e-11	increased
	D+2_M0_L2_R0	9774.59	2300.46	17248.7	7.49793	2.90649	1.88e-10	decreased
	D-40_M1_L21_R22	2930.36	214.776	5645.94	26.2876	4.71631	2.63e-10	decreased
	D-18_M0_L7_R15	5504.58	9542.99	1466.18	0.15364	-2.70238	1.1e-08	increased
+CA	D+2_M1_L0_R1	73931.6	39670	108193	2.72733	1.44749	1.34e-08	decreased
	D-13_M3_L12_R2	16727	6531.72	26922.2	4.12177	2.04326	4.5e-08	decreased
	D-19_M3_L17_R3	12896.9	4624.02	21169.9	4.57823	2.19479	4.97e-08	decreased
	D-22_M1_L6_R19	12845.8	4630.07	21061.5	4.54884	2.1855	9.17e-08	decreased
	D-56_M12_L24_R24	62080.3	89901.6	34259.1	0.381073	-1.39186	3.06e-07	increased
	D-21_M1_L9_R15	13257.2	21005.7	5508.63	0.262245	-1.93101	6.35e-07	increased
	D-22_M1_L10_R15	16914.4	26326	7502.85	0.284997	-1.81098	7.03e-07	increased
	D-16_M2_L2_R16	8302.39	13429.3	3175.53	0.236464	-2.08031	8.82e-07	increased
	D-20_M1_L10_R13	26244.6	39886.2	12602.9	0.315972	-1.66213	1.53e-06	increased
	D-8_M2_L2_R8	16591.3	25168.3	8014.19	0.318423	-1.65098	4.19e-06	increased
	D-42_M2_L28_R16	10253.1	4153	16353.2	3.93768	1.97735	2.91e-05	decreased
	D-26_M1_L13_R16	13417.8	19960.2	6875.32	0.344451	-1.53763	6.54e-05	increased
	D-17_M0_L7_R14	3635.09	5997.46	1272.73	0.212212	-2.23642	0.000140191	increased
	D-29_M2_L10_R21	4708.66	1620.32	7796.99	4.81199	2.26664	0.000299058	decreased
	D-42_M2_L23_R21	6884.34	3280.92	10487.8	3.1966	1.67654	0.000628761	decreased
	D-16_M2_L8_R10	9573.25	14083.5	5063	0.359499	-1.47594	0.00170426	increased
-ACA	D-3_M2_L3_R2	79443.5	105843	53043.9	0.501156	-0.996669	0.00193528	increased
	D-42_M3_L32_R11	3264.47	1226.52	5302.43	4.32314	2.11208	0.00622138	not significant
	D-31_M3_L21_R11	55063.3	71900.4	38226.1	0.531654	-0.911442	0.0181477	not significant
	D-32_M2_L19_R15	31506.9	41784.3	21229.5	0.508075	-0.976887	0.0379682	not significant
	D-17_M3_L1_R17	25071.6	32619.9	17523.3	0.537197	-0.896476	0.0994477	not significant
	D-24_M1_L13_R14	5541.06	7775.94	3306.17	0.425179	-1.23386	0.0994477	not significant
	D-43_M2_L28_R17	7254.54	4644.89	9864.18	2.12366	1.08656	0.125944	not significant
	D-32_M2_L22_R12	24957.9	31864.1	18051.8	0.566525	-0.81979	0.132254	not significant
	D-34_M1_L22_R15	7925.95	10694.3	5157.56	0.48227	-1.05209	0.165925	not significant
	D-33_M1_L21_R15	10253.6	13687.1	6820.08	0.498286	-1.00495	0.202166	not significant
	D-26_M2_L16_R12	37058.6	30057.9	44059.4	1.46582	0.551706	0.213113	not significant
	D-30_M1_L14_R19	4693.57	3201.19	6185.94	1.93239	0.950383	0.21884	not significant
	D-30_M5_L19_R10	201672	235257	168087	0.714482	-0.485031	0.21884	not significant
	D-27_M1_L15_R15	15855.6	19973.6	11737.5	0.587653	-0.766964	0.22366	not significant
	D-1_M1_L3_R1	25141.9	30524.4	19759.3	0.647329	-0.627428	0.261282	not significant
precise	D+0_M4_L0_R0	3.80846e+06	4.16147e+06	3.45546e+06	0.830347	-0.268213	0.271755	not significant
	D-3_M1_L0_R6	4641.44	3432.99	5849.89	1.70402	0.768942	0.295851	not significant
	D-50_M3_L35_R16	7486.53	9623.12	5349.94	0.555946	-0.846983	0.330974	not significant
+ACA	D+3_M1_L0_R0	72105.6	82971.3	61239.9	0.738086	-0.438139	0.413421	not significant
	D-28_M1_L16_R15	9126.3	11366.9	6885.71	0.605769	-0.723161	0.424636	not significant
	D-24_M3_L15_R10	45126	39759.8	50492.3	1.26993	0.344753	0.493658	not significant
	D+1_M1_L2_R0	6072.05	7588.92	4555.19	0.600242	-0.736384	0.529169	not significant
	D-27_M1_L17_R13	8385.7	6826.68	9944.72	1.45674	0.542747	0.547452	not significant
	D-25_M3_L15_R11	112935	125021	100850	0.80667	-0.30995	0.808861	not significant
	D-2_M1_L2_R3	10919.5	12410	9429.06	0.759797	-0.396314	0.832283	not significant
	D-33_M1_L19_R17	7514.48	8592.52	6436.45	0.749076	-0.416815	0.908051	not significant
	D-28_M1_L13_R18	4562.74	4295.21	4830.28	1.12457	0.169378	1	not significant
	D-27_M1_L11_R19	9129.29	9552.19	8706.39	0.911455	-0.133756	1	not significant
	D-27_M1_L13_R17	15782.7	16657.8	14907.7	0.89494	-0.160137	1	not significant
	D-29_M3_L20_R10	7721.82	8503.55	6940.1	0.816142	-0.293109	1	not significant
