# Supplementary material for: Saccharomyces cerevisiae DNA Ligase IV Supports Imprecise End Joining Independently of Its Catalytic Activity
Source: PLoS Genet. 2013 Jun 27;9(6):e1003599. doi: 10.1371/journal.pgen.1003599 (PMC3694833; doi:10.1371/journal.pgen.1003599)
Supplement: File S2 — Perl scripts used in ILV1-cs next-generation sequencing. Zip file containing three Perl scripts used to assign sequence reads to joint identifiers. See scripts for details. (ZIP) [file pgen.1003599.s008.zip]

Archive with 3 entries (3 files):
- convert_joints.pl
- find_joints.pl
- parse_ilv1_forward.pl
