# Supplementary material for: Saccharomyces cerevisiae DNA Ligase IV Supports Imprecise End Joining Independently of Its Catalytic Activity
Source: PLoS Genet. 2013 Jun 27;9(6):e1003599. doi: 10.1371/journal.pgen.1003599 (PMC3694833; doi:10.1371/journal.pgen.1003599)
Supplement: File S2 — Perl scripts used in ILV1-cs next-generation sequencing. Zip file containing three Perl scripts used to assign sequence reads to joint identifiers. See scripts for details. (ZIP) [file pgen.1003599.s008.zip › convert_joints.pl]

#!/usr/bin/perl
use strict;
use warnings;
use Cwd qw(abs_path);

#######################################################################
# 'convert_joints.pl' takes field-delimited lines on STDIN and converts 
# the designated joint name field from format:
#     P-23_L38_M2_none_R64  (as generated by find_joints.pl)
# to format:
#     D-23_M2_Lxx_Rxx[_I(xx)]  (better for publication purposes)
# Names that aren't recognized as being in the input format are passed as is,
# for example unknown joints that are provided as sequences.  The complete 
# lines with converted names are output to STDOUT.
#----------------------------------------------------------------------
# Options are:
#     DELIMITER        the field delimiter
#                      OPTIONAL [default: , (i.e. comma-delimited)]
#     NAME_FIELD       numerical index of the field that contains the joint name
#                      OPTIONAL [default: 1]
#     OVERHANG_LENGTH  length of the restriction site overhang
#                      OPTIONAL [default: 4]
#     LEFT_LENGTH      length of the intact left region
#                      REQUIRED
#----------------------------------------------------------------------
# The math used for unit conversions is:
#     D(new) = P(old)
#     M(new) = M(old)
#     L(new) = LEFT_LENGTH - L(old) - M
#     R(new) = OVERHANG_LENGTH - L(new) - M - D + length(I)
#----------------------------------------------------------------------
# Usage is thus:
#     cat <input.file> | perl convert_joints.pl NAME_FIELD=2 LEFT_LENGTH=46 > <output.file>
#######################################################################


#######################################################################
# detect and check options
#----------------------------------------------------------------------
my $scriptFile = abs_path($0);
showHelp($scriptFile, 33, 27);
my ($scriptDir, $scriptName) = $scriptFile =~ m|(.+)/(.+)|;
#----------------------------------------------------------------------
my %validOptions = map { $_ => 1} qw (
    DELIMITER
    NAME_FIELD
    OVERHANG_LENGTH
    LEFT_LENGTH
);
my %booleanOptions = map { $_ => 1} qw (
);
my %defaultValues = (
    DELIMITER => ',',
    NAME_FIELD => 1,
    OVERHANG_LENGTH => 4
);
my @requiredOptions = qw (
    LEFT_LENGTH
);
my ($error, $feedback) = parseOptions($scriptName);
#----------------------------------------------------------------------
my $name_error = "NAME_FIELD must be an integer value >= 1";
checkInt($ENV{NAME_FIELD}, $name_error, $name_error, $name_error);
$ENV{NAME_FIELD}--;
my $oLength_error = "OVERHANG_LENGTH must be an integer value >=0";
checkInt($ENV{OVERHANG_LENGTH}, $oLength_error, undef, $oLength_error);
my $lLength_error = "LEFT_LENGTH must be an integer value >= 1";
checkInt($ENV{LEFT_LENGTH}, $lLength_error, $lLength_error, $lLength_error);
#----------------------------------------------------------------------
sub showHelp {
    my ($scriptFile, $headLines, $tailLines) = @_;
    if($ARGV[0] and $ARGV[0] eq '--help'){  # provide help if requested
        print "\n", qx/head -n$headLines $scriptFile | tail -n$tailLines | sed 's|^#||'/, "\n";
        exit;
    } 
}
#----------------------------------------------------------------------
sub parseOptions {
    my ($scriptName) = @_;
    my ($error, $feedback) = ("$scriptName fatal error", $scriptName);
    while (my $arg = shift @ARGV){
        my ($option, $value) = split("=", $arg);
        $option = uc($option);
        $validOptions{$option} or die "$error: unrecognized option: $option\n";
        $booleanOptions{$option} and $value = 1;
        defined $value or die "$error: missing value for option $option\n";
        $ENV{$option} = $value;
    }
    foreach my $option(keys %defaultValues){
        defined $ENV{$option} or $ENV{$option} = $defaultValues{$option};
    }
    foreach my $option(@requiredOptions){
        defined $ENV{$option} or die "$error: a value is required for option $option\n";
    }
    return ($error, $feedback); 
}
#----------------------------------------------------------------------
sub checkInt {
    my ($value, $required, $nonZero, $error) = @_;   
    if(defined $value){
        $nonZero and ($value or die $nonZero);
        $value =~ m|\D| and die $error;
    } else {
        $required and die $required;
    }
}
#######################################################################


#######################################################################
# process the csv lines
#----------------------------------------------------------------------
while (my $line = <STDIN>){
    chomp $line;
    $line =~ s/\r//g;
    my @fields = split($ENV{DELIMITER}, $line);
    if($fields[$ENV{NAME_FIELD}]){
        my ($d, $l, $m, $i, $r) = split('_', $fields[$ENV{NAME_FIELD}]);    
        if (defined $r){
            $d =~ s/P//;
            $l =~ s/L//;
            $m =~ s/M//;
            $r =~ s/R//;
            $i =~ s/none//;
            $l = $ENV{LEFT_LENGTH} - $l - $m;
            $r = $ENV{OVERHANG_LENGTH} - $l - $m - $d + length($i);
            $fields[$ENV{NAME_FIELD}] = "D$d\_M$m\_L$l\_R$r";
            $i and $fields[$ENV{NAME_FIELD}] .= "\U_I($i)";
        }
    }
    print join($ENV{DELIMITER}, @fields), "\n";
}
#######################################################################
