# Supplementary material for: Saccharomyces cerevisiae DNA Ligase IV Supports Imprecise End Joining Independently of Its Catalytic Activity
Source: PLoS Genet. 2013 Jun 27;9(6):e1003599. doi: 10.1371/journal.pgen.1003599 (PMC3694833; doi:10.1371/journal.pgen.1003599)
Supplement: File S2 — Perl scripts used in ILV1-cs next-generation sequencing. Zip file containing three Perl scripts used to assign sequence reads to joint identifiers. See scripts for details. (ZIP) [file pgen.1003599.s008.zip › find_joints.pl]

#!/usr/bin/perl
use strict;
use warnings;
use Cwd 'abs_path';

################################################################
#'find_joints.pl' finds all possible microhomology, blunt and insertion
# joints given a known DSB site with fixed outer fragment ends.
#---------------------------------------------------------------
#Usage:
#   1) create a DSB site definition file (see below)
#   2) find_joints.pl <minLength> <maxInsertion> <siteFile>
#where: 
#   a) minLength is the smallest allowed joint sequence in bp
#   b) maxInsertion is the largest allowed random insertion
#   c) siteFile is the path to the file created in step 1.
#---------------------------------------------------------------
#Site file format:
#   leftSeq    <str>   sequence to the left of the overhang
#   overhang   <str>   sequence of overhang (can be blank, but line required)
#   rightSeq   <str>   sequence to the right of the overhang
#where:
#   a) all sequences correspond to the top strand.
#   b) leftSeq and rightSeq do not include the middle overhanging bases.
#   c) overhang polarity is not needed (both are considered).
#---------------------------------------------------------------
#Results printed to STDOUT, csv format, one joint per line, with fields:
#   joint_ID              unique joint identifier (see below)
#   sequence              base sequence of final joint
#   left                  base sequence to the left of the microhomology
#   microhomology         base sequence of the microhomology, if any
#   insertion             base sequence of the random insertion, if any
#   right                 base sequence to the right of the microhomology
#   joint                 base sequence of final joint parsed with spaces for alignment
#   length                number of bases in sequence
#   delta                 deviation in number of bases from precise joint
#   left_length           number of bases to the left of the microhomology
#   microhomology_length  number of bases of microhomology
#   insertion_length      number of bases randomly inserted
#   right_length          number of bases to the right of the microhomology
#   left_position         position of the base to the left of the microhomology
#   right_position        position of the base to the right of the microhomology
#---------------------------------------------------------------
#joint_ID format:
#   P(+/-)<delta>_L<left_position>_M<microhomology_length>_<insertion>_R<right_position>
################################################################

################################################################
# provide help as requested/needed
#---------------------------------------------------------------
if($ARGV[0] and ($ARGV[0] eq '-h' or $ARGV[0] eq '--help')){
    provideHelp(undef, 0);
}
sub provideHelp {
    my ($message, $exitStatus) = @_;
    $message and print STDERR "\nerror: $message\n";
    $exitStatus or $exitStatus = 0;
    my $scriptFile = abs_path($0);
    print STDERR "\n", qx/head -n45 $scriptFile | tail -n39 | sed 's|^#||'/, "\n";
    exit $exitStatus;
}
################################################################

################################################################
# load site definition
#---------------------------------------------------------------
my ($minLength, $maxInsertion, $siteFile) = @ARGV;
(!$minLength or $minLength =~ m|\D|) and provideHelp("minLength not provided or not numeric", 1);
(!$maxInsertion or $maxInsertion =~ m|\D|) and provideHelp("maxInsertion not provided or not numeric", 1);
!$siteFile and provideHelp("siteFile not provided", 1);
my %site;
open my $siteH, "<", $siteFile or die "could not open $siteFile for reading: $!\n";
while(my $line = <$siteH>){
    $line =~ m|^\s*(\S+)\s*(\S*)| or next;
    $site{$1} = "\U$2";
}
close $siteFile;
foreach my $siteParameter( qw(leftSeq overhang rightSeq) ){
    defined $site{$siteParameter} or provideHelp("site parameter '$siteParameter' not specified in $siteFile", 1);
}
$site{overhang} or $site{overhang} = "";
################################################################-

################################################################
# define derivative variables
#---------------------------------------------------------------
my $leftLength = length($site{leftSeq});
my $overhangLength = length($site{overhang});
my $rightLength = length($site{rightSeq});
my $leftO = $site{leftSeq}.$site{overhang};
my $rightO = $site{overhang}.$site{rightSeq};
my $leftOLength = length($leftO);
my $rightOLength = length($rightO);
my $precise = $site{leftSeq}.$site{overhang}.$site{rightSeq};
my $preciseLength = length($precise);
my $rightOffset = $leftOLength;
my $paddingSpaces = 1;
my $charWidth = $preciseLength + $overhangLength + $maxInsertion + $paddingSpaces * 2;
my @leftO = split("", $leftO);
my $padChar = "-";
my $rightOPadded = $padChar x $leftOLength . $rightO; 
my @rightOPadded = split("", $rightOPadded);
################################################################-

################################################################
# create list of all possible random insertions
#---------------------------------------------------------------
my @bases = qw(A C G T);
my @insertions;
if($maxInsertion){
    foreach my $nBases(1..$maxInsertion){
        my ($insertion, $code);
        foreach my $baseN (1..$nBases) {$insertion .= "\$base$baseN"}
        foreach my $baseN (1..$nBases) {$code .= "foreach my \$base$baseN (\@bases) {"}
        $code .= "push \@insertions, \"$insertion\"";
        $code .= "}" x $nBases;
        eval $code;
    }
}
################################################################

################################################################
# generate and print joints
#---------------------------------------------------------------
printLine( qw(joint_ID sequence 
              left microhomology insertion right  
              joint length delta 
              left_length microhomology_length insertion_length right_length 
              left_position right_position) );      
my ($offset, %encountered) = (1);              
printJoint ($leftO, "", $rightO, "");  # the blunt joint, offset = 0
foreach my $insertion(@insertions){
    printJoint($leftO, "", $rightO, $insertion);
}
while($leftOLength + $rightOLength - $offset >= $minLength){  # process joint lengths largest to smallest
    my @rightO = @rightOPadded[$offset..$#rightOPadded];       # by progressively moving right sequence leftward    
    my ($i, $segment1, $segment5, @leftOverlap, @rightOverlap) = (0, "", "");
    while($rightO[$i] eq $padChar){  # not in overlap yet, collect left extension
        $segment1 .= $leftO[$i];
        $i++;
    }     
    while($leftO[$i]){  # in overlap, collect overlap bases
        push @leftOverlap, $leftO[$i];
        push @rightOverlap, $rightO[$i];
        $i++;
    } 
    while($rightO[$i]){  # past overlap, collet right extension
        $segment5 .= $rightO[$i];
        $i++;
    }
    my $microhomologyStart = 0;
    while($microhomologyStart <= $#leftOverlap){  # find all possible microhomologies in overlap region
        my $microhomologyEnd = $microhomologyStart;    
        while($leftOverlap[$microhomologyEnd] and $leftOverlap[$microhomologyEnd] eq $rightOverlap[$microhomologyEnd]){
            $microhomologyEnd++;
        }
        $microhomologyEnd--;    
        if($microhomologyEnd >= $microhomologyStart){  # microhomology found
            my $segment2 = $microhomologyStart > 0 ? join("", @leftOverlap[0..($microhomologyStart - 1)]) : "";
            my $segment3 = join("", @leftOverlap[$microhomologyStart..$microhomologyEnd]);
            my $segment4 = $microhomologyEnd < $#rightOverlap ? join("", @rightOverlap[($microhomologyEnd + 1)..$#rightOverlap]) : "";
            printJoint("$segment1$segment2", $segment3, "$segment4$segment5", "");            
            $microhomologyStart = $microhomologyEnd + 1;
        } else {
            $microhomologyStart++;        
        }
    } 
    printJoint($segment1, "", join("", @rightOverlap).$segment5, "");  # find all possible blunt joints in overlap region    
    $microhomologyStart = 0;
    while($microhomologyStart <= $#leftOverlap){
        my $segment2 = join("", @leftOverlap[0..$microhomologyStart]);
        my $segment4 = $microhomologyStart < $#rightOverlap ? join("", @rightOverlap[($microhomologyStart + 1)..$#rightOverlap]) : "";
        my $segment12 = "$segment1$segment2";
        my $segment45 = "$segment4$segment5";
        printJoint($segment12, "", $segment45, "");
        foreach my $insertion(@insertions){  # add all possible random insertions to every blunt joint
            printJoint($segment12, "", $segment45, $insertion);
        }
        $microhomologyStart++;
    }
    $offset++;    
    $offset % 10 or print STDERR "offset = $offset\n";
}
my $n = keys %encountered;
print STDERR "$n unique joint sequences printed\n";
#---------------------------------------------------------------
sub printJoint{
    my ($left, $microhomology, $right, $insertion) = @_;    
    my $sequence = "$left$microhomology$insertion$right";  
    $encountered{$sequence} and return;
    $encountered{$sequence}++;
    $insertion = lc($insertion);
    my $leftBases = length($left);
    my $microhomologyBases = length($microhomology);
    my $rightBases = length($right);
    my $insertedBases = length($insertion);
    my $length = $leftBases + $microhomologyBases + $rightBases + $insertedBases;    
    my $delta = $length - $preciseLength;
    my $operator = $delta < 0 ? "" : "+";
    my $leftPosition = $leftBases;
    my $rightPosition = $rightOffset +  $rightLength - $rightBases + 1;  
    my $insertionID = $insertion ? $insertion : "none";
    my $jointID = join("_", "P$operator$delta", "L$leftPosition", "M$microhomologyBases", $insertionID, "R$rightPosition");
    my $nSpaces = $charWidth - $length;
    my $middle = $microhomology ? $microhomology : $insertion;
    my $middleBases = length($middle);
    my $leftSpaces = $leftLength - $leftBases + $paddingSpaces + int($maxInsertion/2 + 0.5) + int((2*$overhangLength - $middleBases)/2);
    my $rightSpaces = $nSpaces - $leftSpaces;    
    $leftSpaces = " " x $leftSpaces;
    $rightSpaces = " " x $rightSpaces;    
    my $joint = "$left$leftSpaces$middle$rightSpaces$right";
    printLine($jointID, $sequence, 
              $left, $microhomology, $insertion, $right, 
              $joint, $length, $delta, 
              $leftBases, $microhomologyBases, $insertedBases, $rightBases, 
              $leftPosition, $rightPosition);
}
sub printLine {
    print join(",", @_), "\n";  
}
################################################################
