# Supplementary material for: Saccharomyces cerevisiae DNA Ligase IV Supports Imprecise End Joining Independently of Its Catalytic Activity
Source: PLoS Genet. 2013 Jun 27;9(6):e1003599. doi: 10.1371/journal.pgen.1003599 (PMC3694833; doi:10.1371/journal.pgen.1003599)
Supplement: File S2 — Perl scripts used in ILV1-cs next-generation sequencing. Zip file containing three Perl scripts used to assign sequence reads to joint identifiers. See scripts for details. (ZIP) [file pgen.1003599.s008.zip › parse_ilv1_forward.pl]

#!/usr/bin/perl
use strict;
use warnings;

################################################################
# parse_ilv1_forward.pl takes sequence reads on STDIN and attempts
# to match them to a single known cut site substrate or associated  
# repair joint, allowing up to one mismatching base.  Reads that 
# cannot be unambiguosly assigned are called ambiguous and not tallied
# as any specific joint.  Various aggregate count tables are written 
# as output.
################################################################

################################################################
# declare variables
#---------------------------------------------------------------
my ($READ_LENGTH, $MIN_PRIMER_NM, $MIN_PRIMER_FM,
    $SAMPLES_FILE, $PRIMERS_FILE, $TARGETS_FILE, 
    $OUT_STEM, $MIN_TOP_FRACTION, $PRECISE_JOINT_ID,
    $FORWARD_TAG) = @ARGV;
#---------------------------------------------------------------
my $maxReadLength = 100;
$READ_LENGTH > $maxReadLength and $READ_LENGTH = $maxReadLength;
my %otherBases = ('A'=>[qw(C G T N)], 'C'=>[qw(A G T N)], 'G'=>[qw(A C T N)], 'T'=>[qw(A C G N)]);
my (%barcodeLengths, %samples, @samples, %primerLengths, %primers, %primerDistances, 
    $fSequenceLength, %joints, %jointInfo,
    %seqSmpCounts, %smpCounts, %seqCounts,
    %jointSmpCounts, %jointCounts, %jointSmpFractions, %jointFractions, %known, %ambiguous,
    %topJoints, %mismatches);
my ($nReads, $nPassedBarcode, $nPassedFSequence, $nPassedForwardPrimer, $nKnown, $nUnknown, $nAmbiguous) = 
   (0, 0, 0, 0, 0, 0, 0);
my $isAmbiguous = 'ambiguous';
#---------------------------------------------------------------
my $seqCountStem = "$OUT_STEM.sequence.count";
my $seqFractionStem = "$OUT_STEM.sequence.fraction";
my $seqCountTopStem = "$OUT_STEM.sequence.count.top";
my $seqFractionTopStem = "$OUT_STEM.sequence.fraction.top";
my $jointCountStem = "$OUT_STEM.joint.count";
my $jointFractionStem = "$OUT_STEM.joint.fraction";
my $jointCountTopStem = "$OUT_STEM.joint.count.top";
my $jointFractionTopStem = "$OUT_STEM.joint.fraction.top";
my $mismatchesStem = "$OUT_STEM.mismatches";
################################################################

################################################################
# main execution block
#---------------------------------------------------------------
$| = 1;
loadBarcodes();
loadPrimers();
loadTargets();
processReads();
printSequenceFiles();
printJointFiles();
printTopFiles($seqCountStem, $seqFractionStem, $jointCountStem, $jointFractionStem);
printAggregateFiles( $jointFractionStem, qw(delta microhomology_length left_position right_position)); 
printMismatchFile();
print "$nReads\ttotal read pairs scored\n";
print "$nPassedBarcode\tpassed forward barcode identification\n";
print "$nPassedFSequence\tmatched '$FORWARD_TAG' immediately following forward primer\n";
print "$nPassedForwardPrimer\tpassed forward primer identification\n";
print "$nKnown\tknown joints\n";
print "$nUnknown\tunknown joints\n";
print "$nAmbiguous\tknown that could not be unambiguously assigned to a single joint\n";
my $nTopJoints = scalar(keys %topJoints);
print "$nTopJoints\ttop joints >$MIN_TOP_FRACTION in at least one sample\n";
foreach my $sample(@samples){ print "$smpCounts{$sample}\t$sample\n"; }
################################################################

################################################################
# load input data
#---------------------------------------------------------------
sub loadBarcodes {
    print "loading barcodes\n";
    open my $inH, "<", $SAMPLES_FILE or die "loadBarcodes: could not open $SAMPLES_FILE for reading: $!\n";
    my $header = <$inH>;  # discard header
    my $n;
    while(my $line = <$inH>){
        chomp $line;
        $line =~ s/\r//g;
        $n++;
        my ($forwardBarcode, $reverseBarcode, $strain, $condition, $replicate) = split(",", $line);
        my $sample = join("_", $strain, $condition, $replicate);
        $barcodeLengths{forward} = length($forwardBarcode);
        $barcodeLengths{reverse} = length($reverseBarcode);
        push @samples, $sample; 
        $samples{$forwardBarcode} = $sample;  
    }
    close $inH;
    print "  $n samples loaded\n";
}
#---------------------------------------------------------------
sub loadPrimers {
    print "loading primers\n";
    open my $inH, "<", $PRIMERS_FILE or die "loadPrimers: could not open $PRIMERS_FILE for reading: $!\n";
    my $header = <$inH>;  # discard header
    while(my $line = <$inH>){
        chomp $line;
        $line =~ s/\r//g;
        my ($primerType, $pSequence) = split(",", $line);
        $primers{$primerType} = uc($pSequence);
        $primerLengths{$primerType} = length($pSequence);
    }
    close $inH;
    my $n = scalar(keys %primers);
    print "  $n primers loaded\n";
} 
#---------------------------------------------------------------
sub loadTargets {  # target file is expected to be in priority order, with no N's
    print "loading known sequences\n";
    open my $inH, "<", $TARGETS_FILE or die "loadTargets: could not open $TARGETS_FILE for reading: $!\n";  
    $jointInfo{header} = <$inH>;  
    $jointInfo{header} = getJointInfo($jointInfo{header});
    $fSequenceLength = $READ_LENGTH - $barcodeLengths{forward} - $primerLengths{forward};
    my ($n);
    my @ambiguous = ($isAmbiguous, '', '');
    while(my $line = <$inH>){
        chomp $line;
        $line =~ s/\r//g;
        $n++;
        my ($jointID, $jSequence) = split(",", $line);
        my $isInsertion = $jointID =~ m|none| ? 0 : 1;     
        my $fSequence = uc(substr($jSequence, 0, $fSequenceLength)); 
        $joints{0}{$isInsertion}{$fSequence} = $joints{0}{$isInsertion}{$fSequence} ? [$fSequence, @ambiguous] : [$jointID, 0, '', ''];
        foreach my $mismatchPosition(1..$fSequenceLength){
            my $i = $mismatchPosition - 1;
            my ($pre, $base, $post) = $fSequence =~ m|^(.{$i})(.)(.*)|;
            foreach my $mmBase(@{$otherBases{$base}}){
                my $mmSequence = "$pre$mmBase$post"; 
               $joints{1}{$isInsertion}{$mmSequence} = $joints{1}{$isInsertion}{$mmSequence} ? [$mmSequence, @ambiguous] : [$jointID, $mismatchPosition, $base, $mmBase]; 
            }
        }
        $jointInfo{$jointID} = getJointInfo($line);
    }
    close $inH;
    print "  $n target sequences loaded\n";  
} 
sub getJointInfo {
    my ($line) = @_;
    chomp $line;
    $line =~ s/\r//g;
    my @jointInfo = split(",", $line);
    return join(",", @jointInfo[1..$#jointInfo]);
}
################################################################

################################################################
# process read 1 from STDIN
#---------------------------------------------------------------
sub processReads {
    print "processing reads (primer reqs: $MIN_PRIMER_NM, $MIN_PRIMER_FM)\n";
    while(<STDIN>){  
        $nReads++;
        unless($nReads % 1E7){
            my $millionReads = $nReads / 1E6;
            print "  $millionReads million reads processed ($nPassedForwardPrimer kept)\n";
        }
        chomp;
        my ($fBarcode, $fPrimer, $fSequence) = ($_ =~ m|^(.{$barcodeLengths{forward}})(.{$primerLengths{forward}})(.{$fSequenceLength})|);
        my $sample = getSample($fBarcode, \$nPassedBarcode) or next; 
        checkSequence($fSequence, $FORWARD_TAG, \$nPassedFSequence) or next;        
        checkPrimer($fPrimer, 'forward', \$nPassedForwardPrimer) or next;   
        $seqSmpCounts{$fSequence}{$sample}++;
        $seqCounts{$fSequence}++;
        $smpCounts{$sample}++;     
    }
}
#---------------------------------------------------------------
sub getSample {  # get sample identity from barcode(s)
    my ($sampleKey, $counter) = @_;
    $samples{$sampleKey} or return;  
    $$counter++; 
    return $samples{$sampleKey};
}
sub checkSequence {  # check whether bases immediately after primer are as expected
    my ($sequence, $tag, $counter) = @_;
    $sequence =~ m|^$tag| or return; 
    $$counter++;  
    return 1;
}
sub checkPrimer {  # check whether primer matches the expected sequence
    my ($primer, $orientation, $counter) = @_;
    my $primerED = getPrimerDistance($primer, $primers{$orientation});
    my $primerEL = $primerLengths{$orientation} - $primer =~ s/(N)/$1/g;   
    my $primerNM = $primerEL - $primerED;
    my $primerFM = $primerEL ? 1 - $primerED/$primerEL : 0;
    $primerNM >= $MIN_PRIMER_NM or return;
    $primerFM >= $MIN_PRIMER_FM or return; 
    $$counter++;  
    return 1;
}
sub getPrimerDistance {  
    my ($seq1, $seq2) = @_;
    my $key = "$seq1,$seq2";  # maintain a hash record of prior comparisons for speed
    defined $primerDistances{$key} or $primerDistances{$key} = getEditDistance($seq1, $seq2, 1);
    return $primerDistances{$key};
}
#---------------------------------------------------------------
sub getEditDistance {  # get edit distance between two equal-length base sequences  
    my ($seq1, $seq2, $matchN, $boolean) = @_;  # matchN = boolean whether to accept N to ACGT as a match 
    $seq1 eq $seq2 and return 0;                # boolean = return (editDistance > 0)
    $boolean and !$matchN and return 1;
	my @seq1 = split("", $seq1);
	my @seq2 = split("", $seq2);
	my $editDistance = 0;
	foreach my $i(0..$#seq1){ 
	    unless(isBaseMatch($seq1[$i], $seq2[$i], $matchN)){
	        $boolean and return 1;
	        $editDistance++;
	    }
	}
	return $editDistance;
}
sub isBaseMatch {
    my ($base1, $base2, $matchN) = @_;
    $base1 eq $base2 and return 1;
    $matchN or return 0;
    $base1 eq 'N' and return 1;
    $base2 eq 'N' and return 1;
    return 0;
}
################################################################

################################################################
# report results
#---------------------------------------------------------------
sub printSequenceFiles {
    print "generating sequence files\n";
    my $countFile = "$seqCountStem.csv";
    my $fractionFile = "$seqFractionStem.csv";
    open my $countH, ">", $countFile or die "could not open $countFile for writing: $!\n";
    open my $fractionH, ">", $fractionFile or die "could not open $fractionFile for writing: $!\n";
    my $seqHeader = join(",", qw(known ambiguous joint_ID mismatch_position original_base mismatch_base all_samples), @samples, $jointInfo{header})."\n";
    print $countH $seqHeader;
    print $fractionH $seqHeader;
    print $countH    join(",", '', '', 'all_joints', '', '', '', $nPassedForwardPrimer);
    print $fractionH join(",", '', '', 'all_joints', '', '', '', 1);
    foreach my $sample(@samples){
        my $count = $smpCounts{$sample};
        $count ||= 0;
        print $countH ",$count";
        print $fractionH ",1";
    }
    print $countH "\n";
    print $fractionH "\n";
    foreach my $fSequence(sort {$seqCounts{$b} <=> $seqCounts{$a}} keys %seqCounts){
        my ($jointID, $mismatchPosition, $base, $mmBase);
        my $known   = $joints{0}{0}{$fSequence};
           $known ||= $joints{1}{0}{$fSequence};
           $known ||= $joints{0}{1}{$fSequence};
           $known ||= $joints{1}{1}{$fSequence}; 
        my $ambiguous = 0;
        if($known){
            $nKnown += $seqCounts{$fSequence};   
            ($known, $jointID, $mismatchPosition, $base, $mmBase) = (1, @$known);                   
            $known{$jointID}++; 
            if($mismatchPosition eq $isAmbiguous){
                $nAmbiguous += $seqCounts{$fSequence};              
                $ambiguous = 1;
                $ambiguous{$jointID}++;
            }   
        } else {
            $nUnknown += $seqCounts{$fSequence};  
            ($known, $jointID, $mismatchPosition, $base, $mmBase) = (0, $fSequence, 0, '', '');
        }
        my $count = $seqCounts{$fSequence};
        my $fraction = $count / $nPassedForwardPrimer;
        my $seqLeader = "$known,$ambiguous,$jointID,$mismatchPosition,$base,$mmBase";
        print $countH "$seqLeader,$count";
        print $fractionH "$seqLeader,$fraction";
        $jointCounts{$jointID} += $count;
        $jointFractions{$jointID} += $fraction;
        foreach my $sample(@samples){
            my $count = $seqSmpCounts{$fSequence}{$sample};
            $count ||= 0;
            my $fraction = $count / $smpCounts{$sample};
            print $countH ",$count";
            print $fractionH ",$fraction";
            $jointSmpCounts{$jointID}{$sample} += $count;
            $jointSmpFractions{$jointID}{$sample} += $fraction; 
            $known == 1 and $ambiguous == 0 and $mismatches{$jointID}{$sample}{$mismatchPosition} = $count;   
        }
        my $jointInfo = $jointInfo{$jointID} ? ",$jointInfo{$jointID}" : "";
        print $countH "$jointInfo\n";
        print $fractionH "$jointInfo\n";
    }
    close $countH;
    close $fractionH;
}
#---------------------------------------------------------------
sub printJointFiles {
    print "generating joint files\n";
    my $countFile = "$jointCountStem.csv";
    my $fractionFile = "$jointFractionStem.csv";
    open my $countH, ">", $countFile or die "could not open $countFile for writing: $!\n";
    open my $fractionH, ">", $fractionFile or die "could not open $fractionFile for writing: $!\n";
    my $jointHeader = join(",", qw(known ambiguous joint_ID all_samples), @samples, $jointInfo{header})."\n";
    print $countH $jointHeader;
    print $fractionH $jointHeader;
    print $countH    join(",", '', '', 'all_joints', $nPassedForwardPrimer);
    print $fractionH join(",", '', '', 'all_joints', 1);
    foreach my $sample(@samples){
        my $count = $smpCounts{$sample};
        $count ||= 0;
        print $countH ",$count";
        print $fractionH ",1";
    }
    print $countH "\n";
    print $fractionH "\n";
    foreach my $jointID(sort {$jointCounts{$b} <=> $jointCounts{$a}} keys %jointCounts){
        my $known = $known{$jointID} ? 1: 0;
        my $ambiguous = $ambiguous{$jointID} ? 1: 0;
        my $count = $jointCounts{$jointID};
        my $fraction = $count / $nPassedForwardPrimer;
        my $jointLeader = "$known,$ambiguous,$jointID";
        print $countH "$jointLeader,$count";
        print $fractionH "$jointLeader,$fraction";
        foreach my $sample(@samples){
            my $count = $jointSmpCounts{$jointID}{$sample};
            $count ||= 0;
            my $fraction = $count / $smpCounts{$sample};
            print $countH ",$count";
            print $fractionH ",$fraction";
            $fraction >= $MIN_TOP_FRACTION and $topJoints{$jointID}++;
        }
        my $jointInfo = $jointInfo{$jointID} ? ",$jointInfo{$jointID}" : "";
        print $countH "$jointInfo\n";
        print $fractionH "$jointInfo\n";
    }
    close $countH;
    close $fractionH;
}
#---------------------------------------------------------------
sub printTopFiles {
    my (@inStems) = @_;
    print "generating top files\n";
    foreach my $inStem(@inStems){
        my $inFile = "$inStem.csv";
        my $outFile = "$inStem.top.csv";
        open my $inH, "<", $inFile or die "could not open $inFile for reading: $!\n";
        open my $outH, ">", $outFile or die "could not open $outFile for writing: $!\n";   
        my $line = <$inH>;
        print $outH $line;
        $line = <$inH>;
        print $outH $line;
        while(my $line = <$inH>){
            my ($known, $ambiguous, $jointID) = split(",", $line);
            $topJoints{$jointID} and print $outH $line; 
        }
        close $inH;
        close $outH;
    }
}
#---------------------------------------------------------------
sub printAggregateFiles {
    my ($inStem, @aggregateFields) = @_;
    print "generating aggregate files\n";
    my $inFile = "$inStem.csv";
    open my $inH, "<", $inFile or die "could not open $inFile for reading: $!\n";
    my $header = <$inH>;
    chomp $header;
    my @header = split(",", $header);  
    my $i = 0;  
    my %header = map { $_ => $i++ } @header;
    my $discard = <$inH>;
    my %sampleValues;
    foreach my $aggregateField(@aggregateFields){ 
        $header{$aggregateField} or die "bad aggregate field: $aggregateField\n";
    }
    while(my $line = <$inH>){
        chomp $line;
        my @line = split(",", $line);  
        $line[$header{known}] == 1 or next;  # no values for unknown or ambiguous joints
        $line[$header{ambiguous}] == 1 and next;
        foreach my $aggregateField(@aggregateFields){
            my $aggregateValue = $line[$header{$aggregateField}];
            defined $aggregateValue or $aggregateValue = -9999;  # ????
            foreach my $sample(@samples){ 
                $sampleValues{$aggregateField}{$aggregateValue}{$sample}{all} += $line[$header{$sample}];
                $line[$header{joint_ID}] eq $PRECISE_JOINT_ID or
                    $sampleValues{$aggregateField}{$aggregateValue}{$sample}{imprecise} += $line[$header{$sample}];
            }
        }
    }    
    close $inH; 
    foreach my $aggregateField(@aggregateFields){
        my $allFile = "$inStem.$aggregateField.all.csv";
        open my $allH, ">", $allFile or die "could not open $allFile for writing: $!\n";
        my $impreciseFile = "$inStem.$aggregateField.imprecise.csv";
        open my $impreciseH, ">", $impreciseFile or die "could not open $impreciseFile for writing: $!\n";
        print "  $aggregateField\n";
        print $allH $aggregateField;
        print $impreciseH $aggregateField;
        foreach my $sample(@samples){ 
            print $allH ",$sample";
            print $impreciseH ",$sample";
        }
        print $allH "\n";
        print $impreciseH "\n";
        foreach my $aggregateValue(sort {$a <=> $b} keys %{$sampleValues{$aggregateField}}){
            print $allH $aggregateValue;
            print $impreciseH $aggregateValue;
            foreach my $sample(@samples){ 
                print $allH ",$sampleValues{$aggregateField}{$aggregateValue}{$sample}{all}";
                my $impreciseValue = $sampleValues{$aggregateField}{$aggregateValue}{$sample}{imprecise};
                $impreciseValue or $impreciseValue = "";
                print $impreciseH ",$impreciseValue";
            }
            print $allH "\n";
            print $impreciseH "\n"; 
        }
        close $allH;
        close $impreciseH;
    }
}
#---------------------------------------------------------------
sub printMismatchFile {
    print "generating mismatches file\n";
    my @positions = (0..$fSequenceLength);
    my $mismatchesFile = "$mismatchesStem.csv";
    open my $mismatchesH, ">", $mismatchesFile or die "could not open $mismatchesFile for writing: $!\n";
    my $mismatchHeader = join(",", qw(joint_ID sample), @positions)."\n";
    print $mismatchesH $mismatchHeader;
    foreach my $jointID(sort {$jointCounts{$b} <=> $jointCounts{$a}} keys %mismatches){
        foreach my $sample(@samples){
            print $mismatchesH "$jointID,$sample";
            my $jointSmpCount = $jointSmpCounts{$jointID}{$sample};
            if($jointSmpCount){
                foreach my $mismatchPosition(@positions){
                    my $count = $mismatches{$jointID}{$sample}{$mismatchPosition};
                    $count or $count = 0;
                    my $fraction = $count / $jointSmpCount; 
                    print $mismatchesH ",$fraction";
                }
            }
            print $mismatchesH "\n";
        }
    }
    close $mismatchesH;
}
################################################################
